# Supplementary material for: Paired whole exome and transcriptome analyses for the Immunogenomic changes during concurrent chemoradiotherapy in esophageal squamous cell carcinoma
Source: J Immunother Cancer. 2019 May 16;7:128. doi: 10.1186/s40425-019-0609-x (PMC6524245; doi:10.1186/s40425-019-0609-x)
Supplement: Supplementary file 1 — Table S1. Clinical information of study population (XLS 2133 kb) [file 40425_2019_609_MOESM1_ESM.xls]

## Sheet: Supplementary_Table1
Additional file 1: Table S1. Clinical Information of study population
pt_registration_no	multiplex IHC samples	paired whole exome sequencing	paired whole transcriptome	op	pcr	1st_biopsy_report	initial_t_stage	initial_n_stage	clinical_TNM_stage	regimen	rt_dose	total_rt_fx	rt_fx_before_2nd_bx	chemo_cycle_before_2nd_bx	pathoogic_T	pathologic_n	yp_TNM	recurred	adj_durva_trial
PS-1103		1	1	1	0	SQUAMOUS CELL CARCINOMA, MODERATELY DIFFERENTIATED	2	1	2	FP	200	22	17	1	0	1	3A	0	1
PS-1115		1	1	1	0	SQUAMOUS CELL CARCINOMA, MODERATELY DIFFERENTIATED	3	2	3	FP	200	22	16	1	2	0	1	0	1
PS-1139		1	1	1	0	SQUAMOUS CELL CARCINOMA, MODERATELY DIFFERENTIATED	4	0	4A	FP	200	22	15	1	2	0	1	0	1
PS-1158		1	0	1	0	SQUAMOUS CELL CARCINOMA, MODERATELY DIFFERENTIATED	3	1	3	FP	200	22	14	1	1	0	1	1	0
PS-1202		1	1	1	0	SQUAMOUS CELL CARCINOMA, MODERATELY DIFFERENTIATED	3	0	2	FP	200	22	12	1	2	0	1	0	1
PS-1215		1	1	1	1	SQUAMOUS CELL CARCINOMA, MODERATELY DIFFERENTIATED	2	2	3	XP/FP	200	22	16	1	0	0	1	0	1
PS-1227		1	1	1	1	SQUAMOUS CELL CARCINOMA, MODERATELY DIFFERENTIATED	3	2	3	FP	200	22	13	1	0	0	1	0	1
PS-1228		1	1	1	0	SQUAMOUS CELL CARCINOMA, MODERATELY DIFFERENTIATED	1	2	3	FP	200	22	14	1	0	1	3A	0	1
PS-1235		1	1	0	9	SQUAMOUS CELL CARCINOMA	4	2	4A	FP	200	22	14	1	NA	NA	NA	1	0
PS-1243		1	1	1	0	SQUAMOUS CELL CARCINOMA, POORLY DIFFERENTIATED	3	0	2	FP	200	22	13	1	4b	0	4A	1	0
PS-1255		1	1	1	0	SQUAMOUS CELL CARCINOMA, MODERATELY DIFFERENTIATED	3	1	3	FP	200	22	12	1	3	1	3B	0	1
PS-1272		1	0	1	0	SQUAMOUS CELL CARCINOMA, WELL DIFFERENTIATED	3	1	3	FP	200	22	13	1	3	1	3B	0	0
PS-1283		1	1	0	9	SQUAMOUS CELL CARCINOMA, MODERATELY DIFFERENTIATED	3	2	4A	FP	200	22	14	1	NA	NA	NA	0	0
PS-1304		1	1	1	0	SQUAMOUS CELL CARCINOMA, POORLY DIFFERENTIATED	3	1	3	FP	200	22	14	1	2	1	3A	0	1
PS-1329		1	0	1	0	SQUAMOUS CELL CARCINOMA, MODERATELY DIFFERENTIATED	3	2	3	FP	200	22	16	1	0	1	3A	0	1
PS-1330		1	1	1	1	SQUAMOUS CELL CARCINOMA, MODERATELY DIFFERENTIATED	3	2	3	FP	200	22	15	1	0	0	1	0	0
PS-1354		1	0	1	0	SQUAMOUS CELL CARCINOMA with stromal invasion	1	2	3	FP	215	20	15	1	1	0	1	1	1
PS-1367		1	0	1	0	SQUAMOUS CELL CARCINOMA, MODERATELY DIFFERENTIATED	3	3	4A	FP	215	20	15	1	4a	1	4A	1	1
PS-1395		1	1	1	0	SQUAMOUS CELL CARCINOMA, MODERATELY DIFFERENTIATED	3	1	3	FP	215	20	9	1	1	0	1	0	0
PS-1415		1	1	1	0	SQUAMOUS CELL CARCINOMA, MODERATELY DIFFERENTIATED	2	1	2	FP	215	20	18	1	1	1	3A	1	1
PS-1432		1	1	1	1	SQUAMOUS CELL CARCINOMA, MODERATELY DIFFERENTIATED	1	2	3	FP	215	20	15	1	0	0	1	0	0
PS-1457		1	1	0	9	SQUAMOUS CELL CARCINOMA, MODERATELY DIFFERENTIATED	2	2	3	FP	215	20	14	1	NA	NA	NA	0	0
PS-1602	1	1	1	1	0	SQUAMOUS CELL CARCINOMA, MODERATELY DIFFERENTIATED	3	1	3	FP	215	20	4	1	3	1	3B	0	1
PS-1613	1	1	1	1	0	SQUAMOUS CELL CARCINOMA, MODERATELY DIFFERENTIATED	3	1	3	FP	215	20	8	1	3	0	2	1	0
PS-1614	1	1	1	1	0	SQUAMOUS CELL CARCINOMA, MODERATELY DIFFERENTIATED	3	1	3	FP	215	20	5	1	2	1	3A	1	1
PS-1644		1	0	1	0	POORLY DIFFERENTIATED CARCINOMA	3	2	3	FP	215	20	9	1	2	1	3A	0	1
PS-1740	1	1	1	0	9	SQUAMOUS CELL CARCINOMA, MODERATELY DIFFERENTIATED	3	2	3	FP	215	30	8	1	NA	NA	NA	0	0
PS-1786		1	1	1	0	SQUAMOUS CELL CARCINOMA, MODERATELY DIFFERENTIATED	3	1	3	FP	215	20	8	1	1	0	1	0	1
PS-1851		1	1	1	1	SQUAMOUS CELL CARCINOMA, POORLY DIFFERENTIATED	3	1	3	FP	215	20	8	1	0	0	1	0	0
