# Supplementary material for: Paired whole exome and transcriptome analyses for the Immunogenomic changes during concurrent chemoradiotherapy in esophageal squamous cell carcinoma
Source: J Immunother Cancer. 2019 May 16;7:128. doi: 10.1186/s40425-019-0609-x (PMC6524245; doi:10.1186/s40425-019-0609-x)
Supplement: Supplementary file 2 — Table S2. Samples available for the Multiplex IHC (XLSX 11 kb) [file 40425_2019_609_MOESM2_ESM.xlsx]

## Sheet: Sheet1
Additional file 2: Table S2. Samples available for the Multiplex IHC
	Patient ID	Pre-sample ID	Post-sample ID
	PS-1602	D17-18636	D17-19587
	PS-1613	D17-20016	D17-21869
	PS-1614	D17-19026	D17-22145
	PS-1740	D17-25190	D17-28418
