# Supplementary material for: Paired whole exome and transcriptome analyses for the Immunogenomic changes during concurrent chemoradiotherapy in esophageal squamous cell carcinoma
Source: J Immunother Cancer. 2019 May 16;7:128. doi: 10.1186/s40425-019-0609-x (PMC6524245; doi:10.1186/s40425-019-0609-x)
Supplement: Supplementary file 3 — Table S3. The difference between groups for relative fractions of major immune cell types compared by increase in immune score calculated by ESTIMATE. The significance was measured by a t-test between two sample groups. (XLSX 13 kb) [file 40425_2019_609_MOESM3_ESM.xlsx]

## Sheet: Sheet1
Additional file 3: Table S3. The difference between groups for relative fractions of major immune cell types compared by increase in immune score calculated by ESTIMATE. The significance was measured by t-test between two sample groups.
	Immune Score Decreased(Pre vs. Post)	Immune Score Increased(Pre vs. Post)	Pre(Immune Score Dec vs. Inc)	Post(Immune Score Dec vs. Inc)
B.cells.naive	0.10539	0.41565	0.15807	0.64469
B.cells.memory	0.34659	0.58328	0.31642	0.1954
Plasma.cells	0.68833	0.07045	0.06564	0.72008
T.cells.CD8	0.12596	0.8998	0.08986	0.82941
T.cells.CD4.naive	0.34659	0.33556	0.33556	0.34659
T.cells.CD4.memory.resting	0.68777	0.3427	0.16726	0.9605
T.cells.CD4.memory.activated	0.75129	0.16361	0.76743	0.1645
T.cells.follicular.helper	0.60943	0.02909	0.66588	0.07639
T.cells.regulatory..Tregs.	0.83961	0.01627	0.18996	0.53111
NK.cells.resting	0.09745	0.00185	0.26954	0.73689
NK.cells.activated	0.07481	0.36055	0.06903	0.4108
Monocytes	0.76182	0.07169	0.21043	0.67902
Macrophages.M0	0.4172	0.12648	0.03081	0.93602
Macrophages.M1	0.6999	0.0637	0.92625	0.38894
Macrophages.M2	0.7619	0.31244	0.12855	0.14477
Dendritic.cells.resting	0.35925	0.28129	0.53995	0.23687
Dendritic.cells.activated	0.71204	0.84752	0.29033	0.22008
Mast.cells.resting	0.12744	0.92813	0.04634	0.50038
Mast.cells.activated	0.80683	0.22544	0.9087	0.43155
Eosinophils	0.34659	0.35065	0.35582	0.33556
Neutrophils	0.06757	0.00361	0.80882	0.02045
