# Supplementary material for: Paired whole exome and transcriptome analyses for the Immunogenomic changes during concurrent chemoradiotherapy in esophageal squamous cell carcinoma
Source: J Immunother Cancer. 2019 May 16;7:128. doi: 10.1186/s40425-019-0609-x (PMC6524245; doi:10.1186/s40425-019-0609-x)
Supplement: Supplementary file 4 — Table S4. Differentially expressed genes between pre-concurrent chemoradiation therapy (CCRT) and post-CCRT (XLSX 1920 kb) [file 40425_2019_609_MOESM4_ESM.xlsx]

## Sheet: Sheet1
Additional file 4: Table S4. Differentially expressed gene analysis between pre-CCRT and post-CCRT sample
	id	baseMean	baseMeanA	baseMeanB	foldChange	log2FoldChange	pval	padj
1	A1BG	47.5366	31.2881	63.7852	2.03864	1.02761	0.351381	1
2	A2LD1	142.421	148.812	136.031	0.914117	-0.12955	0.757044	1
3	A2M	4405.75	3317.43	5494.07	1.65612	0.727807	0.529497	1
4	A2ML1	41144.7	29836.4	52452.9	1.75801	0.813946	0.0214258	0.53443
5	A4GALT	1051.84	1013.25	1090.42	1.07616	0.105897	0.352882	1
6	AAAS	493.434	586.093	400.775	0.683808	-0.548337	0.0447941	0.693355
7	AACS	1514.96	1673.02	1356.91	0.81105	-0.302138	0.188411	1
8	AADAC	54.325	64.8149	43.8352	0.676315	-0.564233	0.59568	1
9	AADACL2	15.1863	27.1511	3.22148	0.11865	-3.07521	0.22303	1
10	AADAT	47.5239	57.8391	37.2086	0.643313	-0.636408	0.372595	1
11	AAGAB	1341.49	1286.3	1396.68	1.08581	0.118774	0.557781	1
12	AAK1	884.631	862.8	906.462	1.05061	0.0712212	0.764742	1
13	AAMP	2286.27	2249.14	2323.4	1.03302	0.0468632	0.823121	1
14	AANAT	7.56931	9.24437	5.89424	0.637603	-0.64927	0.629237	1
15	AARS	2524.8	3019.39	2030.2	0.672388	-0.572633	0.041722	0.683876
16	AARS2	585.33	562.414	608.245	1.08149	0.113021	0.676599	1
17	AARSD1	475.201	504.245	446.156	0.8848	-0.176577	0.570497	1
18	AASDH	250.74	264.012	237.469	0.899463	-0.152864	0.620681	1
19	AASDHPPT	812.864	794.592	831.136	1.04599	0.0648695	0.747483	1
20	AASS	321.702	379	264.404	0.697637	-0.519451	0.154674	0.983512
21	AATF	1191.92	1259.71	1124.13	0.892373	-0.16428	0.602896	1
22	AATK	78.2249	109.498	46.9517	0.42879	-1.22166	0.352742	1
23	ABAT	467.162	583.038	351.286	0.602511	-0.730941	0.110835	0.930133
24	ABCA1	1269.81	1083.05	1456.56	1.34486	0.427461	0.0968727	0.897804
25	ABCA10	23.2004	20.6386	25.7622	1.24825	0.319912	0.832772	1
26	ABCA12	800.728	562.751	1038.71	1.84577	0.884219	0.02072	0.523851
27	ABCA13	799.329	933.015	665.643	0.713432	-0.487152	0.563747	1
28	ABCA2	590.246	836.342	344.149	0.411494	-1.28106	0.2118	1
29	ABCA3	123.824	155.423	92.2252	0.593383	-0.752964	0.259296	1
30	ABCA4	95.3976	144.132	46.6634	0.323755	-1.62702	0.4009	1
31	ABCA5	536.002	553.086	518.918	0.938224	-0.0919964	0.905219	1
32	ABCA6	21.4734	15.3332	27.6135	1.8009	0.848717	0.504958	1
33	ABCA7	775.431	674.976	875.885	1.29765	0.375904	0.118742	0.952842
34	ABCA8	47.0943	45.1037	49.0848	1.08827	0.122032	0.928709	1
35	ABCA9	17.4612	12.2543	22.6681	1.84982	0.887382	0.660338	1
36	ABCB1	93.7777	108.831	78.7243	0.723362	-0.46721	0.50844	1
37	ABCB10	473.635	496.908	450.362	0.906329	-0.141893	0.703554	1
38	ABCB11	12.8999	5.18446	20.6152	3.97635	1.99145	0.149627	0.983512
39	ABCB4	21.5346	15.7418	27.3274	1.73598	0.79575	0.835136	1
40	ABCB6	815.997	1007.83	624.163	0.619314	-0.691257	0.0132327	0.433349
41	ABCB7	376.762	397.008	356.516	0.898006	-0.155203	0.67025	1
42	ABCB8	673.08	652.979	693.182	1.06157	0.0861979	0.714986	1
43	ABCB9	160.673	147.832	173.514	1.17373	0.231099	0.482304	1
44	ABCC1	3818.13	4626.26	3010	0.650633	-0.620084	0.206059	1
45	ABCC10	483.421	539.611	427.232	0.79174	-0.336901	0.377251	1
46	ABCC11	6.78588	4.74114	8.83061	1.86255	0.897279	0.769958	1
47	ABCC2	64.0568	77.4436	50.67	0.654283	-0.612013	0.622437	1
48	ABCC3	620.077	674.604	565.55	0.838343	-0.254387	0.89483	1
49	ABCC4	243.837	253.136	234.539	0.92653	-0.11009	0.875831	1
50	ABCC5	2389.54	3111.24	1667.84	0.536068	-0.899511	0.112035	0.933741
51	ABCC6	15.6476	13.8589	17.4364	1.25814	0.331293	0.967266	1
52	ABCC8	21.4974	36.5895	6.40529	0.175058	-2.51409	0.301345	1
53	ABCC9	755.891	769.491	742.292	0.964653	-0.0519177	0.706083	1
54	ABCD1	323.172	286.969	359.376	1.25232	0.324601	0.675414	1
55	ABCD2	8.2537	7.66168	8.84572	1.15454	0.207319	0.989902	1
56	ABCD3	1310.94	1217.38	1404.49	1.1537	0.206267	0.359582	1
57	ABCD4	502.367	528.016	476.717	0.902847	-0.147446	0.685221	1
58	ABCE1	1878.38	1929.13	1827.63	0.947386	-0.0779757	0.906886	1
59	ABCF1	1911.8	1988.82	1834.78	0.922549	-0.116303	0.66665	1
60	ABCF2	1363.43	1320.24	1406.62	1.06543	0.0914349	0.656713	1
61	ABCF3	1392.66	1467.75	1317.56	0.89767	-0.155743	0.631084	1
62	ABCG1	685.872	499.552	872.192	1.74595	0.804012	0.00780401	0.328687
63	ABCG2	109.156	166.04	52.2729	0.314822	-1.66739	0.290439	1
64	ABCG4	79.8918	34.959	124.825	3.5706	1.83617	0.000908678	0.0846953
65	ABHD1	31.564	30.6251	32.5029	1.06132	0.0858553	0.905566	1
66	ABHD10	418.806	477.543	360.07	0.754005	-0.407353	0.18273	1
67	ABHD11	479.114	492.742	465.485	0.944683	-0.0820973	0.817594	1
68	ABHD12	1404.39	1353.01	1455.77	1.07595	0.105605	0.698063	1
69	ABHD12B	5.80351	4.14949	7.45752	1.79721	0.845762	0.648165	1
70	ABHD13	478.088	427.766	528.411	1.23528	0.304836	0.282251	1
71	ABHD14A	51.6824	52.321	51.0439	0.975591	-0.0356514	0.832275	1
72	ABHD14B	690.67	735.201	646.138	0.878859	-0.186296	0.350026	1
73	ABHD15	307.295	307.975	306.614	0.995582	-0.00638841	0.988807	1
74	ABHD16A	1005.73	942.998	1068.45	1.13304	0.180196	0.546286	1
75	ABHD16B	157.041	113.458	200.623	1.76825	0.822322	0.053204	0.745937
76	ABHD2	2722.86	2613.28	2832.44	1.08386	0.116185	0.393277	1
77	ABHD3	874.209	793.803	954.615	1.20258	0.266138	0.24197	1
78	ABHD4	1643.19	1738.57	1547.82	0.890287	-0.167658	0.424068	1
79	ABHD5	1402.24	1134.3	1670.18	1.47242	0.558192	0.0300561	0.6086
80	ABHD6	232.136	230.351	233.92	1.01549	0.0221818	0.971424	1
81	ABHD8	221.901	187.31	256.491	1.36935	0.453486	0.304509	1
82	ABI1	3275.17	3070.41	3479.92	1.13337	0.180624	0.376983	1
83	ABI2	415.995	454.45	377.54	0.830763	-0.267491	0.354766	1
84	ABI3	190.309	149.6	231.018	1.54424	0.626899	0.624306	1
85	ABI3BP	119.365	33.6624	205.068	6.0919	2.60689	0.175307	1
86	ABL1	1259.64	1314.49	1204.79	0.916545	-0.125722	0.624362	1
87	ABL2	691.38	657.142	725.618	1.1042	0.143004	0.664309	1
88	ABLIM1	13965.2	13014.6	14915.7	1.14607	0.196694	0.525143	1
89	ABLIM2	432.229	483.35	381.108	0.788471	-0.34287	0.34485	1
90	ABLIM3	1761.11	1317.93	2204.29	1.67254	0.74204	0.0380871	0.66379
91	ABO	424.624	477.061	372.187	0.780168	-0.358144	0.487808	1
13576	TINAGL1	1757.9	1130.05	2385.75	2.11118	1.07805	9.43392e-06	0.00391061
93	ABR	3931.13	3899.86	3962.41	1.01604	0.0229577	0.871077	1
94	ABT1	729.502	756.908	702.096	0.927585	-0.108449	0.619764	1
95	ABTB1	378.905	330.531	427.279	1.2927	0.370392	0.910504	1
96	ABTB2	602.146	306.48	897.813	2.92944	1.55062	4.64662e-05	0.0118054
97	ACAA1	1958.63	1527.49	2389.76	1.5645	0.645701	0.0117537	0.40513
98	ACAA2	459.005	332.464	585.547	1.76124	0.816588	0.0198824	0.512582
99	ACACA	2157.85	2142.39	2173.32	1.01443	0.0206735	0.899068	1
100	ACACB	99.3013	95.738	102.865	1.07444	0.103582	0.99746	1
101	ACAD10	420.804	467.985	373.623	0.798367	-0.324877	0.243155	1
102	ACAD11	17.3173	20.7846	13.8499	0.666353	-0.585641	0.590527	1
103	ACAD8	525.158	402.811	647.506	1.60747	0.684792	0.0212692	0.53349
104	ACAD9	1079.47	1139.07	1019.86	0.895341	-0.159491	0.642251	1
105	ACADL	10.1053	10.1783	10.0323	0.985663	-0.0208337	0.823599	1
106	ACADM	1549.96	1626.57	1473.35	0.905798	-0.142738	0.770673	1
107	ACADS	291.076	326.289	255.864	0.784164	-0.350773	0.189061	1
108	ACADSB	387.51	461.124	313.895	0.680717	-0.554873	0.0826385	0.848579
109	ACADVL	7026.81	6269.96	7783.66	1.24142	0.311993	0.194637	1
110	ACAN	18.194	24.6018	11.7862	0.47908	-1.06166	0.262737	1
111	ACAP1	176.793	126.386	227.201	1.79768	0.846135	0.508887	1
112	ACAP2	2242.87	2378.14	2107.6	0.886237	-0.174235	0.533345	1
113	ACAP3	1396.99	1393.28	1400.69	1.00532	0.00765698	1	1
114	ACAT1	597.232	604.578	589.887	0.975701	-0.0354896	0.907199	1
115	ACAT2	1187	1206.3	1167.7	0.967997	-0.0469254	0.845249	1
116	ACBD3	2166.04	2078.98	2253.09	1.08375	0.116026	0.502236	1
117	ACBD4	88.1608	88.5334	87.7881	0.991582	-0.0121965	0.803423	1
118	ACBD5	875.411	832.108	918.714	1.10408	0.142844	0.630658	1
119	ACBD6	506.451	530.404	482.497	0.90968	-0.136569	0.804387	1
120	ACBD7	20.6692	29.8994	11.4391	0.382585	-1.38615	0.150639	0.983512
121	ACCS	111.065	117.296	104.833	0.893746	-0.162063	0.455243	1
122	ACD	246.445	277.586	215.304	0.775631	-0.366558	0.32013	1
123	ACE	294.763	235.593	353.933	1.50231	0.587178	0.314806	1
124	ACE2	246.096	223.258	268.933	1.20458	0.268533	0.424411	1
125	ACER1	144.236	81.7682	206.704	2.52793	1.33796	0.100735	0.906489
126	ACER2	119.884	91.5081	148.259	1.62017	0.696148	0.166484	0.994618
127	ACER3	804.88	680.228	929.532	1.3665	0.450487	0.0700454	0.813038
128	ACHE	77.8278	52.7474	102.908	1.95096	0.964184	0.281876	1
129	ACIN1	2742.69	2946.01	2539.37	0.861968	-0.214293	0.216775	1
130	ACLY	2619.46	2611.23	2627.69	1.0063	0.0090675	0.912766	1
131	ACMSD	4.83219	4.16953	5.49484	1.31786	0.398195	0.992136	1
132	ACN9	258.154	275.063	241.246	0.877058	-0.189256	0.715432	1
133	ACO1	507.828	501.591	514.065	1.02487	0.035437	0.960062	1
134	ACO2	2319.14	2488.28	2149.99	0.864045	-0.210821	0.327302	1
135	ACOT1	35.6743	37.3999	33.9487	0.907722	-0.139678	0.752847	1
136	ACOT11	771.892	601.013	942.772	1.56864	0.649513	0.0323596	0.627745
137	ACOT13	700.048	704.201	695.894	0.988205	-0.0171183	0.878536	1
138	ACOT2	193.878	212.842	174.914	0.821799	-0.283142	0.356065	1
139	ACOT4	68.0343	61.7896	74.2791	1.20213	0.265594	0.699839	1
140	ACOT7	1422.67	1198.98	1646.36	1.37314	0.457474	0.136032	0.971028
141	ACOT8	364.029	359.82	368.238	1.02339	0.0333606	0.991767	1
142	ACOT9	417.78	339.353	496.206	1.46221	0.548154	0.178164	1
143	ACOX1	3630.24	2676.02	4584.46	1.71316	0.776662	0.00863504	0.347419
144	ACOX2	41.6878	29.4306	53.9451	1.83296	0.874176	0.275491	1
145	ACOX3	859.096	813.436	904.756	1.11226	0.1535	0.680773	1
146	ACOXL	4.91651	4.01354	5.81949	1.44996	0.536018	0.932619	1
147	ACP1	1316.56	1366.61	1266.5	0.926749	-0.109749	0.657561	1
148	ACP2	702.562	628.906	776.218	1.23423	0.303617	0.637753	1
149	ACP5	1733.72	1231.29	2236.16	1.81611	0.860854	0.0263753	0.583705
150	ACP6	153.892	168.396	139.388	0.827737	-0.272756	0.517849	1
151	ACPL2	144.611	202.554	86.6678	0.427875	-1.22474	0.00880676	0.351965
152	ACPP	1143.4	1479.84	806.955	0.545299	-0.874882	0.0229551	0.546208
153	ACRBP	18.2022	15.5303	20.874	1.34408	0.426621	1	1
154	ACRC	20.7753	23.0872	18.4635	0.79973	-0.322415	0.751175	1
155	ACSBG1	13.2555	9.63495	16.8761	1.75155	0.808629	0.635555	1
156	ACSF2	180.5	208.916	152.084	0.727967	-0.458054	0.238101	1
157	ACSF3	308.22	339.926	276.514	0.813455	-0.297866	0.333577	1
158	ACSL1	2947.01	2397.81	3496.21	1.45809	0.544078	0.222679	1
159	ACSL3	2827.12	2314.39	3339.85	1.44308	0.529149	0.0222347	0.540424
160	ACSL4	1099.69	894.955	1304.43	1.45754	0.543536	0.212761	1
161	ACSL5	501.876	451.091	552.66	1.22516	0.292973	0.607989	1
162	ACSL6	27.8593	34.6839	21.0347	0.606467	-0.721499	0.5149	1
163	ACSM1	6.7211	7.06377	6.37843	0.902979	-0.147236	0.872828	1
164	ACSM3	115.763	116.984	114.543	0.97914	-0.0304123	0.911252	1
165	ACSM5	4.7536	5.54118	3.96602	0.715734	-0.482504	0.682096	1
166	ACSS1	482.439	552.203	412.674	0.747322	-0.420198	0.158403	0.983512
167	ACSS2	924.367	977.954	870.78	0.890409	-0.167459	0.498647	1
168	ACSS3	12.5961	7.81467	17.3775	2.2237	1.15296	0.52707	1
169	ACTA2	1552.81	897.911	2207.72	2.45873	1.29791	0.20446	1
170	ACTB	97815.5	86141.6	109489	1.27104	0.346009	0.228923	1
171	ACTC1	15.5409	4.37299	26.7088	6.10768	2.61062	0.116162	0.943784
172	ACTG1	78638.3	77711.2	79565.4	1.02386	0.0340191	0.806951	1
173	ACTG2	902.54	112.741	1692.34	15.0109	3.90794	0.127078	0.962422
174	ACTL10	58.6375	62.7997	54.4753	0.867445	-0.205156	0.584127	1
175	ACTL6A	1376.97	1708.71	1045.24	0.611708	-0.709084	0.0150373	0.455515
176	ACTL6B	9.96179	19.6003	0.323325	0.0164959	-5.92175	0.146788	0.982103
177	ACTL8	9.02365	14.3678	3.67951	0.256094	-1.96525	0.219134	1
178	ACTN1	6528.2	6289.57	6766.83	1.07588	0.105517	0.476009	1
179	ACTN2	15.8303	26.6661	4.99458	0.187301	-2.41657	0.29033	1
180	ACTN4	13400.2	13117.3	13683	1.04313	0.0609158	0.658923	1
181	ACTR10	1427.28	1311.81	1542.74	1.17604	0.233932	0.311713	1
182	ACTR1A	2792.02	2438.19	3145.86	1.29024	0.367642	0.143033	0.975226
183	ACTR1B	848.82	982.222	715.418	0.728367	-0.457263	0.054562	0.74669
184	ACTR2	8558.48	7680.62	9436.34	1.22859	0.297004	0.207333	1
185	ACTR3	9513.02	8911.08	10114.9	1.1351	0.182817	0.416585	1
186	ACTR3B	99.9935	110.993	88.9939	0.801797	-0.318691	0.608867	1
187	ACTR3C	61.1951	64.2487	58.1416	0.904947	-0.144095	0.908626	1
188	ACTR5	229.696	249.307	210.085	0.842676	-0.24695	0.48954	1
189	ACTR6	561.628	621.51	501.745	0.8073	-0.308823	0.218214	1
190	ACTR8	388.078	346.937	429.218	1.23717	0.30704	0.438204	1
191	ACVR1	705.788	733.652	677.924	0.92404	-0.113973	0.867465	1
192	ACVR1B	1138.19	1210.38	1066	0.880709	-0.183263	0.429366	1
193	ACVR1C	87.3918	107.606	67.1778	0.624296	-0.679699	0.233437	1
194	ACVR2A	319.849	326.152	313.547	0.961352	-0.0568637	1	1
195	ACVR2B	136.173	154.71	117.635	0.76036	-0.395245	0.369954	1
196	ACVRL1	280.588	184.342	376.834	2.04421	1.03154	0.14385	0.9778
197	ACY1	11.881	12.6992	11.0628	0.871139	-0.199026	0.862683	1
198	ACY3	23.6276	27.4279	19.8274	0.722891	-0.468151	0.515228	1
199	ACYP1	116.222	137.086	95.3581	0.695607	-0.523656	0.436708	1
200	ACYP2	125.338	110.442	140.234	1.26975	0.344541	0.520176	1
201	ADA	468.312	356.999	579.626	1.62361	0.699202	0.0676011	0.80427
202	ADAD2	51.1916	72.9416	29.4416	0.403632	-1.30889	0.0589519	0.765329
203	ADAL	104.472	111.061	97.8832	0.881346	-0.18222	0.799202	1
204	ADAM10	2065.72	2007.07	2124.37	1.05845	0.0819493	0.622673	1
205	ADAM11	8.70678	9.83971	7.57385	0.769722	-0.37759	0.829296	1
206	ADAM12	154.966	188.062	121.87	0.64803	-0.625868	0.096864	0.897804
207	ADAM15	4082.72	3986.08	4179.37	1.04849	0.0683155	0.688125	1
208	ADAM17	1188.5	1307.51	1069.49	0.817956	-0.289905	0.33494	1
209	ADAM19	499.009	304.739	693.279	2.275	1.18586	0.0530878	0.745937
210	ADAM21	4.07842	2.8728	5.28404	1.83933	0.879183	0.726597	1
211	ADAM22	64.5414	112.696	16.3867	0.145406	-2.78184	0.281227	1
212	ADAM23	695.457	725.138	665.777	0.918139	-0.123216	0.897214	1
213	ADAM28	215.584	191.955	239.213	1.24619	0.317529	0.743622	1
214	ADAM32	10.2838	11.2275	9.34002	0.831887	-0.265541	0.881708	1
215	ADAM33	55.6063	31.9258	79.2868	2.48348	1.31236	0.0764014	0.830252
216	ADAM8	615.357	373.626	857.088	2.29397	1.19785	0.162417	0.98765
217	ADAM9	5107.37	4392.39	5822.35	1.32556	0.406597	0.0320726	0.625403
218	ADAMDEC1	164.014	84.7502	243.277	2.87052	1.52131	0.114723	0.939252
219	ADAMTS1	508.757	401.764	615.751	1.53262	0.615998	0.0517497	0.736973
220	ADAMTS10	52.9546	50.7896	55.1196	1.08525	0.118032	0.838984	1
221	ADAMTS12	50.428	53.0131	47.8429	0.902472	-0.148046	0.869418	1
222	ADAMTS13	32.9921	38.229	27.7553	0.726029	-0.461901	0.669718	1
223	ADAMTS14	100.25	87.8388	112.662	1.2826	0.359066	0.937273	1
224	ADAMTS15	179.808	114.896	244.721	2.12993	1.09081	0.00449012	0.237404
225	ADAMTS17	67.7417	73.4553	62.0281	0.844434	-0.243944	0.590584	1
226	ADAMTS18	4.89215	4.58944	5.19486	1.13192	0.178767	0.79124	1
227	ADAMTS2	377.617	372.293	382.941	1.0286	0.0406836	0.924336	1
228	ADAMTS20	16.3742	21.537	11.2113	0.520561	-0.94186	0.266952	1
229	ADAMTS3	11.1064	12.1308	10.082	0.831112	-0.266886	0.885585	1
230	ADAMTS4	177.055	162.493	191.616	1.17922	0.237836	0.858061	1
231	ADAMTS5	34.7137	25.6009	43.8265	1.71191	0.775611	0.582171	1
232	ADAMTS6	19.7091	20.7487	18.6694	0.899783	-0.152352	0.650595	1
233	ADAMTS7	96.7938	77.4947	116.093	1.49808	0.583112	0.389579	1
234	ADAMTS8	26.4076	6.4257	46.3895	7.21937	2.85187	0.158037	0.983512
235	ADAMTS9	116.916	85.8694	147.963	1.72311	0.785016	0.164591	0.991446
236	ADAMTSL1	15.7077	11.6376	19.7778	1.69948	0.765092	0.521294	1
237	ADAMTSL2	112.98	117.755	108.204	0.91889	-0.122037	0.519006	1
238	ADAMTSL3	71.742	76.4562	67.0279	0.876684	-0.189872	0.634034	1
239	ADAMTSL4	2030.62	1497.14	2564.1	1.71266	0.776239	0.0089581	0.353654
240	ADAMTSL5	240.319	238.37	242.269	1.01636	0.0234074	0.70477	1
241	ADAP1	203.422	173.537	233.307	1.34442	0.426985	0.798378	1
242	ADAP2	347.9	228.979	466.821	2.03871	1.02765	0.0134388	0.438279
243	ADAR	7353.18	7333.05	7373.31	1.00549	0.00789843	0.978031	1
244	ADARB1	249.348	183.896	314.8	1.71184	0.775547	0.0767846	0.830708
245	ADARB2	34.9077	60.2901	9.52528	0.157991	-2.66209	0.0423137	0.685779
246	ADAT1	230.391	245.542	215.24	0.876593	-0.190021	0.61155	1
247	ADAT2	123.597	131.409	115.785	0.881102	-0.182618	0.822011	1
248	ADAT3	118.042	118.26	117.824	0.996318	-0.0053219	1	1
249	ADC	30.5037	37.341	23.6664	0.633791	-0.65792	0.382739	1
250	ADCK1	146.704	165.472	127.936	0.77316	-0.371161	0.472806	1
251	ADCK2	584.803	627.493	542.114	0.863936	-0.211004	0.505848	1
252	ADCK3	470.621	456.851	484.39	1.06028	0.0844442	0.905885	1
253	ADCK4	399.444	433.545	365.344	0.84269	-0.246926	0.385079	1
254	ADCK5	229.928	226.899	232.956	1.02669	0.0380068	0.991266	1
255	ADCY1	53.8301	44.3691	63.2912	1.42647	0.512451	0.475407	1
256	ADCY10	9.69248	4.80871	14.5762	3.03122	1.5999	0.631926	1
257	ADCY2	20.5541	31.3033	9.80494	0.313224	-1.67473	0.315389	1
258	ADCY3	1082.55	1272.42	892.692	0.701573	-0.511336	0.0840942	0.852106
259	ADCY4	142.454	127.848	157.06	1.22849	0.296884	0.902185	1
260	ADCY5	108.786	65.9201	151.651	2.30053	1.20197	0.426395	1
261	ADCY6	610.009	660.313	559.705	0.847635	-0.238486	0.326583	1
262	ADCY7	1390.65	1318.21	1463.08	1.1099	0.150435	0.441108	1
263	ADCY8	18.0534	24.5718	11.535	0.469441	-1.09098	0.506132	1
264	ADCY9	563.076	509.961	616.191	1.20831	0.27299	0.292283	1
265	ADCYAP1	5.72438	4.93232	6.51644	1.32117	0.401818	0.897501	1
266	ADCYAP1R1	38.841	70.8273	6.85474	0.096781	-3.36913	0.297568	1
267	ADD1	3519.94	3268.81	3771.08	1.15366	0.206213	0.494137	1
268	ADD2	69.747	89.1029	50.391	0.565537	-0.822306	0.326343	1
269	ADD3	2079.16	2019.75	2138.57	1.05883	0.0824696	0.661807	1
270	ADH1A	9.03087	6.90038	11.1614	1.6175	0.693766	0.760059	1
271	ADH1B	50.5702	15.426	85.7145	5.55652	2.47418	0.0457732	0.696637
272	ADH1C	89.0543	119.843	58.2654	0.486181	-1.04044	0.245381	1
273	ADH5	2411.37	2490.81	2331.93	0.936212	-0.0950927	0.596284	1
274	ADH6	6.27135	7.3355	5.2072	0.709864	-0.494386	0.822244	1
275	ADH7	4198.77	6580.82	1816.72	0.276063	-1.85693	2.60985e-07	0.000274069
276	ADHFE1	49.0095	58.8988	39.1203	0.664196	-0.59032	0.455722	1
277	ADI1	1865.08	1924.43	1805.74	0.938322	-0.091845	0.539293	1
278	ADIPOR1	4847.68	4171.52	5523.84	1.32418	0.4051	0.0642516	0.787007
279	ADIPOR2	2704.07	2693.81	2714.34	1.00762	0.0109524	0.831184	1
280	ADK	1434.92	1357.1	1512.74	1.11469	0.156638	0.4946	1
281	ADM	1971.09	2572.11	1370.06	0.532661	-0.908709	0.357662	1
282	ADM2	190.485	174.467	206.503	1.18363	0.243213	0.562951	1
283	ADNP	2041.37	2199.84	1882.9	0.855928	-0.224438	0.329368	1
284	ADNP2	666.679	692.525	640.832	0.925356	-0.11192	0.650727	1
285	ADO	554.372	563.664	545.08	0.967029	-0.0483688	0.802522	1
286	ADORA1	27.4764	27.8972	27.0555	0.969826	-0.0442025	0.629475	1
287	ADORA2A	192.129	57.7218	326.535	5.65706	2.50005	0.439034	1
288	ADORA2B	384.508	382.81	386.205	1.00887	0.0127373	0.710909	1
289	ADORA3	81.3251	108.856	53.7946	0.494183	-1.01688	0.323771	1
290	ADPGK	934.519	904.81	964.228	1.06567	0.0917608	0.750412	1
291	ADPRH	205.269	128.971	281.566	2.18317	1.12642	0.0243784	0.560931
292	ADPRHL1	37.7364	41.2827	34.1902	0.828195	-0.271957	0.933526	1
293	ADPRHL2	1002.4	959.522	1045.28	1.08938	0.123504	0.647186	1
294	ADRA2A	37.3088	14.9435	59.6741	3.99331	1.99759	0.0914779	0.881323
295	ADRA2B	6.56422	8.5527	4.57575	0.535007	-0.902372	0.596031	1
296	ADRA2C	20.9415	23.7592	18.1238	0.762811	-0.390602	0.936573	1
297	ADRB1	18.612	17.2959	19.9282	1.15219	0.204376	0.877377	1
298	ADRB2	305.243	332.644	277.843	0.835257	-0.259707	0.680228	1
299	ADRBK1	3362.4	3280.13	3444.67	1.05016	0.0706131	1	1
300	ADRBK2	406.46	258.352	554.568	2.14656	1.10203	0.0018425	0.130231
301	ADRM1	2591.23	2544.71	2637.75	1.03656	0.0518043	0.870865	1
302	ADSL	811.137	875.688	746.585	0.85257	-0.23011	0.367984	1
303	ADSS	1711.57	1866.33	1556.81	0.834153	-0.261616	0.273776	1
304	ADSSL1	171.674	218.836	124.512	0.568976	-0.813561	0.0736436	0.823888
305	ADTRP	94.7679	82.4745	107.061	1.29812	0.376419	0.741357	1
306	AEBP1	1258.62	1005.67	1511.56	1.50304	0.58788	0.413577	1
307	AEBP2	1052.38	1136.63	968.132	0.851755	-0.231489	0.415915	1
308	AEN	580.906	386.58	775.231	2.00536	1.00386	0.00154628	0.118479
309	AES	5858.68	6046.47	5670.89	0.937884	-0.0925183	0.60117	1
310	AFAP1	492.757	513.429	472.085	0.919475	-0.121117	0.655554	1
311	AFAP1L1	364.104	304.462	423.746	1.39178	0.476934	0.138092	0.971028
312	AFAP1L2	1195	1005.22	1384.77	1.37757	0.462127	0.0516425	0.736841
313	AFF1	1558.93	1535.98	1581.87	1.02988	0.0424737	0.902922	1
314	AFF2	93.5584	122.081	65.0361	0.53273	-0.908523	0.467678	1
315	AFF3	34.7809	45.6224	23.9394	0.524729	-0.930357	0.356855	1
316	AFF4	3377.3	3012.1	3742.49	1.24249	0.313228	0.137778	0.971028
317	AFG3L2	2008.07	2092.18	1923.96	0.919598	-0.120925	0.752654	1
318	AFMID	287.314	339.258	235.37	0.693779	-0.527452	0.166293	0.994618
319	AFP	5.63065	4.82727	6.43403	1.33285	0.414515	1	1
320	AFTPH	1597.63	1555.06	1640.2	1.05475	0.0769006	0.770188	1
321	AGA	591.226	600.267	582.185	0.969876	-0.0441281	0.768657	1
322	AGAP1	465.9	547.084	384.716	0.703212	-0.507969	0.13031	0.96639
323	AGAP11	113.099	72.0559	154.142	2.1392	1.09707	0.0315642	0.621301
324	AGAP2	338.481	371.435	305.526	0.822554	-0.281818	0.218835	1
325	AGAP3	1577.38	1458.37	1696.4	1.16322	0.218122	0.494143	1
326	AGAP4	19.8547	21.245	18.4643	0.869115	-0.202381	0.738005	1
327	AGAP5	45.6501	49.2338	42.0664	0.854422	-0.22698	0.675563	1
328	AGAP6	111.697	122.504	100.889	0.823561	-0.280052	0.503802	1
329	AGAP7	6.51716	7.30485	5.72947	0.784338	-0.350452	0.746333	1
330	AGAP8	17.1874	20.5033	13.8716	0.676555	-0.563721	0.578188	1
331	AGBL2	13.7297	12.903	14.5565	1.12815	0.173959	0.812678	1
332	AGBL3	8.83876	7.8356	9.84192	1.25605	0.328896	0.893216	1
333	AGBL5	1002.34	1021.85	982.825	0.961813	-0.0561716	0.721953	1
334	AGER	58.8132	56.3518	61.2746	1.08736	0.120826	0.828695	1
335	AGFG1	2286.86	2233.16	2340.56	1.04809	0.067766	0.659241	1
336	AGFG2	1029.92	1047.03	1012.81	0.96731	-0.0479501	0.881798	1
337	AGGF1	773.34	758.06	788.62	1.04031	0.0570193	0.797916	1
338	AGK	497.947	546.14	449.753	0.823512	-0.280138	0.33417	1
339	AGL	754.06	875.986	632.134	0.721626	-0.470677	0.152167	0.983512
340	AGMAT	63.7178	58.816	68.6197	1.16668	0.222414	0.738106	1
341	AGMO	8.36072	9.94148	6.77997	0.681988	-0.552182	0.567984	1
342	AGPAT1	892.968	914.103	871.833	0.953758	-0.0683047	0.728586	1
343	AGPAT2	1454.07	1466.46	1441.69	0.983113	-0.0245712	0.920041	1
344	AGPAT3	2125.81	2043.05	2208.57	1.08102	0.112389	0.64351	1
345	AGPAT4	377.329	362.101	392.557	1.08411	0.11651	0.692066	1
346	AGPAT5	859.696	917.099	802.293	0.874816	-0.192949	0.717988	1
347	AGPAT6	1604.62	1427.3	1781.95	1.24848	0.320171	0.258332	1
348	AGPAT9	493.591	370.859	616.323	1.66188	0.732818	0.0358488	0.647102
349	AGPHD1	28.8542	28.4544	29.2539	1.0281	0.0399769	0.873848	1
350	AGPS	1460.26	1511.21	1409.31	0.932572	-0.100713	0.953545	1
351	AGR2	1141.55	1065.37	1217.74	1.14302	0.192847	0.923812	1
352	AGR3	12.2666	12.0342	12.499	1.03862	0.0546683	0.874289	1
353	AGRN	5497.93	5560.14	5435.71	0.977621	-0.0326523	0.884198	1
354	AGT	56.1854	42.9506	69.4202	1.61628	0.692678	0.492352	1
355	AGTPBP1	365.426	346.144	384.707	1.11141	0.152389	0.715684	1
356	AGTRAP	1288.98	1229.63	1348.33	1.09654	0.132958	0.534559	1
357	AGXT2L2	314.244	297.993	330.496	1.10907	0.149356	0.837755	1
358	AHCTF1	1392.24	1467.39	1317.1	0.897579	-0.155889	0.728273	1
359	AHCY	4517.54	4251.44	4783.64	1.12518	0.170157	0.415437	1
360	AHCYL1	2427.77	2515.06	2340.47	0.930581	-0.103796	0.665198	1
361	AHCYL2	566.416	534.735	598.097	1.11849	0.161555	0.632319	1
362	AHDC1	1419.9	1606.33	1233.46	0.767875	-0.381057	0.109415	0.928816
363	AHI1	214.085	258.993	169.176	0.653208	-0.614386	0.354069	1
364	AHNAK	46488.4	48118.6	44858.2	0.932244	-0.101221	0.873732	1
365	AHNAK2	8833.93	8572.4	9095.47	1.06102	0.0854496	0.461095	1
366	AHR	1838.73	1832.14	1845.32	1.00719	0.010339	0.599382	1
367	AHRR	67.7445	74.5144	60.9746	0.818293	-0.289311	0.522872	1
368	AHSA1	2234.32	2145.98	2322.65	1.08233	0.114135	0.437363	1
369	AHSA2	341.054	396.69	285.418	0.719501	-0.474932	0.100193	0.905586
370	AIDA	1600.84	1602.31	1599.38	0.99817	-0.00264229	0.771606	1
371	AIF1	487.771	193.95	781.593	4.02987	2.01074	0.389073	1
372	AIF1L	3942.99	3686.37	4199.61	1.13923	0.188055	0.677369	1
373	AIFM1	793.629	857.187	730.071	0.851706	-0.231573	0.439732	1
374	AIFM2	442.162	436.751	447.573	1.02478	0.035311	0.927377	1
375	AIFM3	39.1373	46.7446	31.53	0.674516	-0.568076	0.473668	1
376	AIG1	560.901	567.183	554.619	0.977848	-0.0323178	0.996329	1
377	AIM1	8469.39	7809.92	9128.86	1.16888	0.225127	0.3642	1
378	AIM1L	3785.96	3232.13	4339.79	1.3427	0.425141	0.171769	1
379	AIM2	250.828	235.576	266.079	1.12948	0.175661	0.686246	1
380	AIMP1	1098.06	1086.51	1109.61	1.02126	0.0303541	0.928392	1
381	AIMP2	803.235	870.697	735.774	0.845041	-0.242907	0.248455	1
382	AIP	691.585	761.597	621.573	0.816144	-0.293105	0.117085	0.947187
383	AJAP1	39.3299	27.7292	50.9307	1.83672	0.877129	0.277563	1
384	AJUBA	1390.08	1519.31	1260.84	0.829877	-0.269031	0.317147	1
385	AK1	588.479	518.59	658.368	1.26953	0.344299	0.19385	1
386	AK2	2970.27	3164.74	2775.81	0.877107	-0.189176	0.560877	1
387	AK3	1901.07	1627.51	2174.63	1.33616	0.418098	0.0759572	0.830252
388	AK4	1891.51	2024.81	1758.21	0.868331	-0.203684	0.539322	1
389	AK5	21.1616	28.3105	14.0128	0.494969	-1.01459	0.190163	1
390	AK7	16.9541	21.3389	12.5692	0.589028	-0.763591	0.545219	1
391	AK8	29.7753	24.8351	34.7154	1.39784	0.483197	0.571255	1
392	AKAP1	1060.4	1221.25	899.555	0.736583	-0.441079	0.114267	0.938514
393	AKAP10	542.856	503.5	582.212	1.15633	0.209552	0.490701	1
394	AKAP11	1101.27	1111.65	1090.89	0.981327	-0.0271945	0.973806	1
395	AKAP12	157.553	135.642	179.463	1.32307	0.403885	0.716887	1
396	AKAP13	2660.65	2321.73	2999.58	1.29196	0.369559	0.1205	0.959125
397	AKAP3	16.1909	13.7424	18.6394	1.35635	0.439726	0.799343	1
398	AKAP5	24.3598	29.6383	19.0813	0.643804	-0.635307	0.430962	1
399	AKAP6	182.148	168.47	195.827	1.16239	0.217088	0.800071	1
400	AKAP7	65.1884	69.8444	60.5323	0.866674	-0.206438	0.481798	1
401	AKAP8	681.006	739.588	622.425	0.841584	-0.248821	0.358259	1
402	AKAP8L	819.632	798.469	840.795	1.05301	0.0745166	0.896046	1
403	AKAP9	1698.27	1733.88	1662.66	0.958929	-0.0605044	0.941377	1
404	AKD1	65.7264	59.1753	72.2776	1.22142	0.288555	0.750277	1
405	AKIP1	505.919	461.569	550.268	1.19217	0.253586	0.261057	1
406	AKIRIN1	1339.89	1160.82	1518.97	1.30853	0.387948	0.143298	0.975654
407	AKIRIN2	1292.57	1104.83	1480.31	1.33986	0.422082	0.105277	0.916557
408	AKNA	477.278	366.275	588.28	1.60612	0.683576	0.54977	1
409	AKNAD1	9.2049	5.9856	12.4242	2.07568	1.05359	0.669704	1
410	AKR1A1	2644.04	2530.35	2757.73	1.08986	0.124142	0.644383	1
411	AKR1B1	1694.1	1730.81	1657.39	0.95758	-0.0625356	0.801387	1
412	AKR1B10	15799.5	16706.8	14892.2	0.891389	-0.165873	0.767968	1
413	AKR1B15	363.289	420.167	306.411	0.72926	-0.455496	0.395377	1
414	AKR1C1	8332.13	11914.2	4750.02	0.398685	-1.32668	0.243695	1
415	AKR1C2	6924.99	9557.67	4292.3	0.449095	-1.15491	0.196091	1
416	AKR1C3	5089.82	7180.59	2999.05	0.417661	-1.25959	0.188591	1
417	AKR1C4	3.6117	3.48753	3.73588	1.07121	0.0992422	1	1
418	AKR1E2	33.7985	44.4454	23.1516	0.5209	-0.940922	0.303876	1
419	AKR7A2	805.014	823.257	786.77	0.955679	-0.0654027	0.724935	1
420	AKR7A3	39.494	56.649	22.3389	0.394339	-1.34249	0.284903	1
421	AKT1	2945.1	3067.31	2822.88	0.920312	-0.119805	0.504051	1
422	AKT1S1	1320.25	1196.25	1444.25	1.20731	0.2718	0.379323	1
423	AKT2	2262.19	2243.37	2281.01	1.01678	0.02401	0.934952	1
424	AKT3	422.156	405.154	439.159	1.08393	0.116271	0.990907	1
425	AKTIP	872.399	751.315	993.483	1.32233	0.403077	0.140688	0.972236
426	ALAD	1353.07	1514.03	1192.1	0.787368	-0.34489	0.150732	0.983512
427	ALAS1	1341.87	1186.76	1496.98	1.2614	0.335026	0.176843	1
428	ALB	12.5839	5.31261	19.8551	3.73736	1.90202	0.17792	1
429	ALCAM	1960.04	2417.62	1502.46	0.621463	-0.686259	0.309723	1
430	ALDH16A1	887.315	961.455	813.174	0.845774	-0.241655	0.343074	1
431	ALDH18A1	1287.03	1369.43	1204.63	0.879659	-0.184983	0.566136	1
432	ALDH1A1	1501.93	1875.39	1128.47	0.601727	-0.732819	0.484853	1
433	ALDH1A2	21.0102	16.1282	25.8922	1.6054	0.682932	0.866877	1
434	ALDH1A3	3349.54	2031.37	4667.71	2.29782	1.20026	0.000208767	0.0307336
435	ALDH1B1	260.706	203.062	318.35	1.56775	0.648692	0.0832094	0.849459
436	ALDH1L1	129.544	142.744	116.345	0.815059	-0.295023	0.444819	1
437	ALDH1L2	240.671	358.648	122.693	0.342098	-1.54752	0.0839314	0.852106
438	ALDH2	2183.88	2596.78	1770.98	0.68199	-0.552178	0.00384618	0.214081
439	ALDH3A1	16411.4	17143.5	15679.4	0.9146	-0.128786	0.845803	1
440	ALDH3A2	4384.94	5467.01	3302.87	0.604145	-0.727034	0.00315075	0.18871
441	ALDH3B1	420.172	346.367	493.977	1.42616	0.512141	0.632271	1
442	ALDH3B2	4346.69	4307.16	4386.22	1.01836	0.0262414	0.996358	1
443	ALDH4A1	1062.15	967.144	1157.17	1.19648	0.258793	0.194838	1
444	ALDH5A1	370.761	485.433	256.089	0.527547	-0.922627	0.00499071	0.252777
445	ALDH6A1	227.368	266.256	188.479	0.707889	-0.498405	0.178641	1
446	ALDH7A1	1718.35	1547.74	1888.97	1.22046	0.28743	0.201913	1
447	ALDH8A1	4.11266	3.39605	4.82927	1.42202	0.507947	0.903166	1
448	ALDH9A1	3205.59	3525.7	2885.49	0.818417	-0.289093	0.277224	1
449	ALDOA	24950.7	29260.5	20640.9	0.705419	-0.503447	0.0137204	0.441069
450	ALDOC	651.544	891.35	411.738	0.461926	-1.11427	0.00177393	0.128179
451	ALG1	666.836	689.862	643.809	0.933244	-0.0996738	0.730227	1
452	ALG10	119.82	144.527	95.1126	0.658094	-0.603636	0.208057	1
453	ALG10B	189.072	225.608	152.535	0.676107	-0.564675	0.158966	0.983512
454	ALG11	94.1868	89.6226	98.7509	1.10185	0.139932	0.814524	1
455	ALG12	531.253	522.087	540.419	1.03511	0.0497874	0.825782	1
456	ALG13	461.17	459.331	463.008	1.008	0.0115016	0.972429	1
457	ALG14	188.826	182.739	194.914	1.06662	0.093047	0.793806	1
458	ALG1L	257.3	343.645	170.955	0.497477	-1.0073	0.0794867	0.841738
459	ALG1L2	8.10938	6.51852	9.70025	1.48811	0.573477	0.641778	1
460	ALG2	846.574	774.617	918.53	1.18579	0.245844	0.288868	1
461	ALG3	1169.3	1360.69	977.907	0.718682	-0.476574	0.174659	1
462	ALG5	503.632	495.021	512.243	1.03479	0.0493391	0.849248	1
463	ALG6	367.503	405.949	329.056	0.810586	-0.302964	0.388586	1
464	ALG8	611.108	644.472	577.744	0.896461	-0.157688	0.663088	1
465	ALG9	396.888	401.886	391.889	0.975125	-0.036341	0.980712	1
466	ALK	12.6414	17.8337	7.44916	0.417701	-1.25946	0.202274	1
467	ALKBH1	226.218	216.191	236.244	1.09276	0.127977	0.599705	1
468	ALKBH2	193.988	221.345	166.631	0.752812	-0.409639	0.246942	1
469	ALKBH3	354.464	341.889	367.039	1.07356	0.102405	0.908488	1
470	ALKBH4	213.324	236.973	189.676	0.800414	-0.321181	0.443354	1
471	ALKBH5	1701.95	1802.04	1601.87	0.888917	-0.169879	0.566966	1
472	ALKBH6	156.244	151.466	161.021	1.06308	0.0882561	0.916789	1
473	ALKBH7	561.776	590.681	532.872	0.902131	-0.148591	0.502547	1
474	ALKBH8	164.595	162.504	166.685	1.02573	0.0366457	0.880176	1
475	ALMS1	374.506	423.275	325.737	0.769564	-0.377887	0.180175	1
476	ALOX12	749.622	860.019	639.226	0.74327	-0.428042	0.478461	1
477	ALOX12B	548.043	427.483	668.602	1.56404	0.645279	0.443015	1
478	ALOX15	43.6385	34.9305	52.3465	1.49859	0.583607	0.365369	1
479	ALOX15B	733.809	902.445	565.173	0.626268	-0.675148	0.0951568	0.893455
480	ALOX5	316.459	174.277	458.642	2.63169	1.39599	0.600537	1
481	ALOX5AP	381.477	252.123	510.831	2.02612	1.01872	0.848131	1
482	ALOXE3	238.859	169.362	308.356	1.82069	0.864488	0.0423618	0.6858
483	ALPK1	338.642	339.049	338.235	0.9976	-0.00346664	0.871807	1
484	ALPK2	19.1077	17.3385	20.8768	1.20407	0.267915	0.887824	1
485	ALPK3	261.22	199.901	322.539	1.6135	0.690192	0.0451814	0.694391
486	ALPL	244.506	114.887	374.124	3.25646	1.7033	0.0334335	0.639744
487	ALS2	458.013	440.66	475.366	1.07876	0.109371	0.61382	1
488	ALS2CL	2458.56	2271.49	2645.64	1.16472	0.219978	0.374182	1
489	ALS2CR11	6.93138	5.35324	8.50951	1.5896	0.668663	0.782424	1
490	ALS2CR12	6.24646	4.65788	7.83504	1.6821	0.750266	0.773662	1
491	ALS2CR8	86.9241	103.784	70.0641	0.675096	-0.566836	0.246355	1
492	ALX1	19.1799	21.4505	16.9093	0.788298	-0.343187	0.895608	1
493	ALX3	49.7907	58.9429	40.6386	0.689457	-0.536468	0.432813	1
494	ALYREF	1266.12	1357.76	1174.48	0.865011	-0.209209	0.43328	1
495	AMACR	53.8546	49.03	58.6792	1.1968	0.259187	0.750381	1
496	AMBRA1	775.625	710.624	840.627	1.18294	0.24238	0.392577	1
497	AMD1	3320.48	3084.36	3556.61	1.15311	0.205532	0.337287	1
498	AMDHD1	15.8595	19.8968	11.8222	0.594176	-0.751037	0.340026	1
499	AMDHD2	362.91	359.591	366.228	1.01846	0.0263825	1	1
500	AMFR	2636.23	2674.87	2597.59	0.971109	-0.0422942	0.846613	1
501	AMH	7.18853	11.3164	3.06062	0.270458	-1.88652	0.272052	1
502	AMICA1	293.65	153.552	433.748	2.82477	1.49813	0.566253	1
503	AMIGO1	30.0436	30.6611	29.4262	0.959724	-0.0593081	0.840003	1
504	AMIGO2	338.946	387.033	290.859	0.751509	-0.412138	0.53104	1
505	AMIGO3	83.8423	80.6266	87.0579	1.07977	0.110718	0.847693	1
506	AMMECR1	1132.85	1075.78	1189.93	1.10612	0.145504	0.529021	1
507	AMMECR1L	664.385	677.348	651.421	0.961723	-0.0563068	0.9555	1
508	AMN	141.473	162.947	119.999	0.73643	-0.441379	0.390344	1
509	AMN1	157.023	168.824	145.223	0.860203	-0.217251	0.458933	1
510	AMOT	186.883	275.822	97.9434	0.355096	-1.49372	0.139743	0.97222
511	AMOTL1	2963.81	2547.75	3379.87	1.32661	0.407747	0.0542861	0.746405
512	AMOTL2	2500.22	2136.56	2863.89	1.34042	0.422685	0.0574235	0.75908
513	AMPD1	6.05673	2.34489	9.76857	4.1659	2.05863	0.423957	1
514	AMPD2	530.541	525.496	535.586	1.0192	0.0274367	0.593641	1
515	AMPD3	900.679	679.09	1122.27	1.65261	0.724744	0.0538206	0.746286
516	AMPH	20.7002	21.9553	19.4451	0.885668	-0.175163	0.535936	1
517	AMT	53.2297	62.6158	43.8436	0.7002	-0.514161	0.391119	1
518	AMTN	301.375	394.58	208.169	0.527572	-0.92256	0.62921	1
519	AMY2B	38.3756	41.8258	34.9255	0.835024	-0.260111	0.705273	1
520	AMZ1	12.3026	14.321	10.2843	0.718123	-0.477697	0.431619	1
521	AMZ2	995.807	1019.08	972.538	0.954333	-0.0674346	0.710079	1
522	ANAPC1	971.303	1057.07	885.541	0.837736	-0.255433	0.435454	1
523	ANAPC10	198.098	192.714	203.482	1.05587	0.0784378	0.892866	1
524	ANAPC11	1046.21	1081.51	1010.91	0.934728	-0.0973819	0.733958	1
525	ANAPC13	916.225	929.514	902.936	0.971406	-0.0418533	0.873733	1
526	ANAPC16	1518.98	1561.73	1476.23	0.945252	-0.081229	0.533106	1
527	ANAPC2	687.682	675.876	699.488	1.03493	0.0495398	0.911643	1
528	ANAPC4	473.73	490.489	456.971	0.931665	-0.102116	0.696596	1
529	ANAPC5	2093.45	2258.7	1928.2	0.853676	-0.228239	0.308693	1
530	ANAPC7	1466.03	1657.42	1274.64	0.769054	-0.378843	0.135984	0.971028
531	ANG	61.7355	64.3414	59.1296	0.918998	-0.121867	0.599061	1
532	ANGEL1	355.415	389.53	321.301	0.824842	-0.27781	0.560302	1
533	ANGEL2	359.206	400.728	317.684	0.792768	-0.335029	0.338784	1
534	ANGPT1	40.1971	40.6138	39.7805	0.979484	-0.0299062	0.826545	1
535	ANGPT2	206.325	216.57	196.08	0.905391	-0.143387	0.811214	1
536	ANGPTL1	18.8817	4.56366	33.1997	7.27481	2.86291	0.128676	0.963361
537	ANGPTL2	486.627	416.322	556.931	1.33774	0.419798	0.428484	1
538	ANGPTL4	1605.39	1941.26	1269.52	0.653966	-0.612713	0.616022	1
539	ANGPTL6	193.524	171.618	215.43	1.25529	0.328024	0.406625	1
540	ANK1	135.765	94.2408	177.29	1.88124	0.911687	0.0530797	0.745937
541	ANK2	79.8747	75.0523	84.6971	1.12851	0.174417	0.825446	1
542	ANK3	861.932	929.62	794.243	0.854374	-0.22706	0.384279	1
543	ANKAR	20.9057	22.4739	19.3376	0.860444	-0.216847	0.827661	1
544	ANKDD1A	56.2224	45.9941	66.4506	1.44476	0.530835	0.553122	1
545	ANKFN1	11.9583	4.41022	19.5063	4.42297	2.14501	0.231115	1
546	ANKFY1	1940.89	1898.6	1983.18	1.04455	0.0628789	0.741952	1
547	ANKH	875.193	987.811	762.574	0.771984	-0.373358	0.138249	0.971028
548	ANKHD1	126.661	130.78	122.542	0.937006	-0.0938694	0.888652	1
549	ANKIB1	1321.16	1301.79	1340.54	1.02977	0.0423201	0.791064	1
550	ANKK1	29.7493	18.556	40.9426	2.20643	1.14171	0.179273	1
551	ANKLE1	14.0803	15.1482	13.0123	0.858997	-0.219275	0.810922	1
552	ANKLE2	1912.49	1992.29	1832.69	0.919889	-0.120469	0.645283	1
553	ANKMY1	87.0172	99.8347	74.1998	0.743227	-0.428126	0.394689	1
554	ANKMY2	263.523	283.087	243.959	0.861781	-0.214607	0.518918	1
555	ANKRA2	301.442	270.649	332.235	1.22755	0.295782	0.469624	1
556	ANKRD10	556.464	564.045	548.882	0.973118	-0.0393132	0.786422	1
557	ANKRD11	2343.16	2418.86	2267.46	0.937409	-0.0932497	0.606856	1
558	ANKRD12	1117.88	1159.05	1076.71	0.928957	-0.106316	0.661579	1
559	ANKRD13A	1891.87	1762.04	2021.71	1.14737	0.19833	0.446074	1
560	ANKRD13B	150.439	185.656	115.223	0.620627	-0.688202	0.212939	1
561	ANKRD13C	580.639	531.313	629.966	1.18568	0.245711	0.37744	1
562	ANKRD13D	866.602	845.521	887.682	1.04986	0.0702021	1	1
563	ANKRD16	105.634	115.387	95.8807	0.83095	-0.267167	0.572624	1
564	ANKRD17	2291.45	2227.48	2355.43	1.05744	0.0805749	0.750342	1
565	ANKRD18A	20.3038	22.2943	18.3133	0.821435	-0.283782	0.870934	1
566	ANKRD18B	50.4534	51.8622	49.0445	0.945671	-0.0805902	0.97692	1
567	ANKRD2	8.87459	8.87419	8.87499	1.00009	0.000130105	0.874065	1
568	ANKRD22	1706	1222.66	2189.35	1.79064	0.840476	0.000921489	0.085239
569	ANKRD23	23.0528	31.2533	14.8524	0.475227	-1.07331	0.239063	1
570	ANKRD24	16.6299	19.011	14.2488	0.749507	-0.415987	0.770273	1
571	ANKRD26	174.837	190.67	159.004	0.833922	-0.262016	0.556523	1
572	ANKRD27	954.333	924.393	984.272	1.06478	0.0905498	0.670449	1
573	ANKRD28	825.625	849.092	802.159	0.944726	-0.0820327	0.636027	1
574	ANKRD29	210.797	190.077	231.518	1.21803	0.284544	0.359407	1
575	ANKRD31	59.3644	54.8032	63.9256	1.16646	0.222132	0.763386	1
576	ANKRD32	146.278	143.444	149.111	1.03951	0.0558986	0.888274	1
577	ANKRD33B	152.795	151.454	154.137	1.01771	0.0253322	0.976118	1
578	ANKRD34A	17.7325	16.1904	19.2746	1.1905	0.251564	0.734212	1
579	ANKRD34B	5.45456	6.58446	4.32465	0.656797	-0.606481	0.939205	1
580	ANKRD35	1020.62	851.035	1190.2	1.39853	0.48391	0.112604	0.933848
581	ANKRD36	46.468	57.3509	35.5851	0.62048	-0.688543	0.272163	1
582	ANKRD36B	51.7836	60.9123	42.6548	0.700266	-0.514026	0.393186	1
583	ANKRD37	441.65	522.616	360.683	0.690149	-0.53502	0.131662	0.968383
584	ANKRD39	126.633	135.135	118.131	0.87417	-0.194015	0.555287	1
585	ANKRD40	768.468	835.407	701.529	0.839745	-0.251977	0.331441	1
586	ANKRD42	110.254	83.3221	137.186	1.64645	0.71936	0.154899	0.983512
587	ANKRD44	165.959	149.376	182.543	1.22204	0.289289	0.996044	1
588	ANKRD45	4.12591	2.99394	5.25789	1.75618	0.812438	0.852193	1
589	ANKRD46	413.3	389.836	436.764	1.12038	0.163988	0.629996	1
590	ANKRD49	275.969	280.274	271.663	0.969278	-0.0450179	0.883486	1
591	ANKRD5	326.498	307.888	345.108	1.12089	0.164643	0.548138	1
592	ANKRD50	798.444	778.346	818.542	1.05164	0.0726454	0.654617	1
593	ANKRD52	1164.14	1305.13	1023.15	0.783944	-0.351177	0.139871	0.97222
594	ANKRD53	5.9825	3.42278	8.54222	2.4957	1.31944	0.558372	1
595	ANKRD54	356.313	355.847	356.78	1.00262	0.00378037	0.959104	1
596	ANKRD6	218.509	248.895	188.123	0.755835	-0.403857	0.319185	1
597	ANKRD65	718.239	577.083	859.395	1.4892	0.574542	0.0249396	0.566881
598	ANKRD9	313.555	269.237	357.873	1.32921	0.41057	0.148945	0.983512
599	ANKS1A	1163.7	1091.48	1235.92	1.13233	0.1793	0.520659	1
600	ANKS1B	98.3211	101.643	94.9995	0.934641	-0.0975157	0.433599	1
601	ANKS3	174.891	189.233	160.548	0.848413	-0.237161	0.482138	1
602	ANKS6	520.2	562.02	478.381	0.851182	-0.232461	0.505742	1
603	ANKUB1	9.22679	6.98077	11.4728	1.64349	0.71676	0.627056	1
604	ANKZF1	623.434	681.439	565.428	0.829756	-0.269241	0.344582	1
605	ANLN	1302.99	1665.57	940.411	0.564619	-0.824651	0.00370169	0.210011
606	ANO1	4037.56	5515.27	2559.86	0.46414	-1.10737	0.218789	1
607	ANO10	899.343	739.543	1059.14	1.43216	0.518189	0.0611813	0.774621
608	ANO2	14.602	13.6067	15.5973	1.14629	0.196978	0.833697	1
609	ANO3	47.6498	39.3992	55.9004	1.41882	0.504691	0.448919	1
610	ANO4	9.89617	12.2752	7.5171	0.61238	-0.707501	0.590186	1
611	ANO5	18.8572	12.6055	25.109	1.99191	0.994153	0.623582	1
612	ANO6	1273.79	1363.47	1184.12	0.868463	-0.203464	0.580138	1
613	ANO7	9.65943	10.883	8.43584	0.775139	-0.367474	0.828029	1
614	ANO8	498.69	427.809	569.571	1.33137	0.412909	0.22037	1
615	ANO9	440.42	362.332	518.508	1.43103	0.517056	0.0453764	0.694643
616	ANP32A	1788	1916.67	1659.33	0.865737	-0.207999	0.259345	1
617	ANP32B	3574.03	3901.33	3246.73	0.832212	-0.264976	0.287768	1
618	ANP32E	1445.84	1673.25	1218.43	0.728183	-0.457628	0.134646	0.971028
619	ANPEP	732.288	189.752	1274.82	6.71838	2.74811	0.524951	1
620	ANTXR1	1086.64	1031.3	1141.97	1.10731	0.147054	0.692123	1
621	ANTXR2	550.774	282.633	818.915	2.89745	1.53478	7.73388e-05	0.0158213
622	ANXA1	234804	183361	286246	1.5611	0.642565	0.0283122	0.603024
623	ANXA10	38.2544	59.4358	17.0731	0.287252	-1.79961	0.215512	1
624	ANXA11	8801.05	7341.65	10260.4	1.39757	0.482917	0.0616166	0.774833
625	ANXA2	64861.9	52592.8	77131.1	1.46657	0.552446	0.00493185	0.250602
7409	LGALSL	1615.16	1026.3	2204.02	2.14755	1.10269	2.7403e-05	0.00830099
627	ANXA4	1901.85	1793.17	2010.53	1.12122	0.165064	0.480538	1
628	ANXA5	4542.58	3725.72	5359.43	1.43849	0.52456	0.355583	1
629	ANXA6	868.158	528.804	1207.51	2.28348	1.19123	0.280872	1
630	ANXA7	3109.59	3172.27	3046.92	0.960484	-0.0581658	0.678294	1
631	ANXA8L2	719.948	780.151	659.744	0.845662	-0.241847	0.409319	1
632	ANXA9	775.714	488.64	1062.79	2.17499	1.12101	0.0359805	0.647102
633	AOAH	137.248	76.8497	197.647	2.57187	1.36282	0.428001	1
634	AOC2	22.2274	18.4245	26.0303	1.41281	0.498566	0.590488	1
635	AOC3	207.611	97.8005	317.422	3.24561	1.69849	0.108746	0.925082
636	AOX1	74.4611	23.7717	125.151	5.26469	2.39635	0.000125547	0.0222205
637	AP1AR	577.513	570.159	584.867	1.0258	0.0367455	0.821963	1
638	AP1B1	3939.9	3767.7	4112.1	1.09141	0.12619	0.679621	1
639	AP1G1	3352.52	3163.25	3541.8	1.11967	0.163074	0.441848	1
640	AP1G2	1593.54	1680.98	1506.11	0.895971	-0.158476	0.309747	1
641	AP1M1	816.139	814.492	817.786	1.00404	0.00582323	0.808748	1
642	AP1M2	1275.19	1266.23	1284.14	1.01414	0.0202594	0.801592	1
643	AP1S1	1165.81	1052.17	1279.46	1.21601	0.282159	0.212875	1
644	AP1S2	231.692	159.206	304.177	1.91059	0.93402	0.274757	1
645	AP1S3	332.509	254.652	410.366	1.61148	0.688385	0.023658	0.554555
646	AP2A1	2174.43	2044.63	2304.23	1.12697	0.172445	0.560897	1
647	AP2A2	1098.92	1085.62	1112.23	1.02451	0.0349374	0.928844	1
648	AP2B1	2362.26	2389.7	2334.82	0.977034	-0.0335192	0.606677	1
649	AP2M1	7793.92	8333.6	7254.24	0.870481	-0.200116	0.440472	1
650	AP2S1	2200.72	1959.17	2442.26	1.24658	0.317975	0.274478	1
651	AP3B1	1782.91	1627.35	1938.48	1.19118	0.252397	0.223977	1
652	AP3B2	39.6671	49.8227	29.5115	0.59233	-0.755527	0.592487	1
653	AP3D1	3610.03	3341.84	3878.23	1.16051	0.214755	0.306149	1
654	AP3M1	1413.52	1359.1	1467.94	1.08008	0.111139	0.759102	1
655	AP3M2	385.099	444.559	325.64	0.732501	-0.449098	0.164462	0.991427
656	AP3S1	1879.24	1596.86	2161.62	1.35367	0.436877	0.0815483	0.842058
657	AP3S2	11.5408	10.5232	12.5584	1.19339	0.255071	0.912896	1
658	AP4B1	461.965	403.687	520.244	1.28873	0.365951	0.233074	1
659	AP4E1	562.225	519.183	605.268	1.16581	0.221331	0.416227	1
660	AP4M1	325.424	314.163	336.684	1.07168	0.0998793	0.822819	1
661	AP4S1	167.01	180.247	153.772	0.85312	-0.22918	0.463688	1
662	AP5B1	771.197	741.554	800.841	1.07995	0.110963	0.786801	1
663	APAF1	431.261	409.04	453.483	1.10865	0.148807	0.945718	1
664	APBA1	111.098	128.655	93.5421	0.727079	-0.459816	0.418649	1
665	APBA2	133.035	140.924	125.147	0.888048	-0.17129	0.516057	1
666	APBA3	326.972	320.594	333.35	1.03979	0.0562891	0.968603	1
667	APBB1	153.468	160.027	146.91	0.918032	-0.123384	0.61312	1
668	APBB1IP	171.942	121.336	222.548	1.83415	0.875109	0.824189	1
669	APBB2	376.641	386.928	366.354	0.946828	-0.0788255	0.75751	1
670	APBB3	170.687	173.723	167.65	0.965043	-0.0513341	0.381664	1
671	APC	836.678	797.588	875.768	1.09802	0.134905	0.604801	1
672	APC2	157.382	246.58	68.1836	0.276517	-1.85456	0.232716	1
673	APCDD1	700.631	828.219	573.044	0.6919	-0.531365	0.114916	0.939365
674	APCDD1L	27.8817	38.2083	17.5551	0.459458	-1.122	0.276862	1
675	APEH	1863.24	1698.55	2027.92	1.19391	0.255698	0.365856	1
676	APEX1	2346.92	2721.43	1972.42	0.724772	-0.4644	0.0326861	0.630969
677	APEX2	803.293	822.463	784.124	0.953386	-0.068868	0.692516	1
678	APH1A	4087.55	4256.46	3918.64	0.920633	-0.119302	0.762172	1
679	APH1B	132.881	116.927	148.836	1.2729	0.348118	0.916471	1
680	API5	2473.44	2610.3	2336.58	0.895138	-0.159818	0.497235	1
681	APIP	257.7	281.752	233.648	0.829268	-0.27009	0.267023	1
682	APITD1	60.1129	71.8333	48.3924	0.673676	-0.569873	0.43614	1
683	APLF	116.946	110.456	123.436	1.11752	0.1603	0.642599	1
684	APLN	168.42	200.224	136.615	0.68231	-0.551501	0.543856	1
685	APLNR	359.092	192.823	525.361	2.72457	1.44603	0.0690047	0.810481
686	APLP1	135.467	234.808	36.1272	0.153859	-2.70032	0.302845	1
687	APLP2	11081.1	8894.78	13267.4	1.49159	0.576851	0.00573928	0.273955
688	APOA1BP	1334.71	1423.58	1245.84	0.875151	-0.192396	0.594726	1
689	APOA2	6.01014	0.656539	11.3637	17.3086	4.11341	0.138558	0.971028
690	APOB	14.2974	0.983736	27.6111	28.0676	4.81083	0.197367	1
691	APOBEC3A	950.105	507.054	1393.16	2.74755	1.45815	0.00112287	0.0982632
692	APOBEC3B	206.346	188.392	224.3	1.1906	0.251689	0.409066	1
693	APOBEC3C	537.536	360.308	714.764	1.98376	0.988235	0.00148843	0.11493
694	APOBEC3D	47.9246	44.8968	50.9523	1.13488	0.182534	0.926044	1
695	APOBEC3F	111.096	105.195	116.997	1.11219	0.153403	0.761066	1
696	APOBEC3G	251.707	185.14	318.274	1.7191	0.781656	0.24626	1
697	APOBEC3H	27.238	9.15932	45.3166	4.94759	2.30673	0.0692098	0.810481
698	APOBR	213.438	127.369	299.507	2.35149	1.23358	0.665448	1
699	APOC1	276.884	202.442	351.327	1.73544	0.795303	0.572345	1
700	APOD	174.721	169.498	179.944	1.06163	0.0862774	0.840037	1
701	APOE	2164.12	1323.22	3005.02	2.27098	1.18332	0.327984	1
702	APOL1	4609.78	5063.01	4156.56	0.820967	-0.284604	0.718872	1
703	APOL2	1370.66	1174.27	1567.06	1.3345	0.416295	0.178191	1
704	APOL3	762.177	553.946	970.409	1.75181	0.808848	0.184192	1
705	APOL4	314.943	263.069	366.816	1.39437	0.479615	0.28649	1
706	APOL6	3103.37	2532.17	3674.56	1.45115	0.537201	0.0533815	0.745937
707	APOLD1	215.378	293.702	137.055	0.466646	-1.0996	0.337219	1
708	APOM	124.403	132.2	116.606	0.882042	-0.181081	0.671236	1
709	APOO	230.541	228.961	232.121	1.0138	0.0197762	0.849896	1
710	APOOL	470.136	490.621	449.651	0.916494	-0.125802	0.762757	1
711	APOPT1	533.221	531.282	535.16	1.0073	0.0104922	0.850882	1
712	APP	13885	12414.8	15355.2	1.23685	0.306665	0.15734	0.983512
713	APPBP2	913.303	882.042	944.564	1.07088	0.0988018	0.649967	1
714	APPL1	1166.39	1283.12	1049.65	0.818045	-0.289748	0.238526	1
715	APPL2	928.416	1052.04	804.793	0.764984	-0.386499	0.0937572	0.888606
716	APRT	2144.48	2223.28	2065.67	0.929107	-0.106083	0.613781	1
717	APTX	625.395	591.047	659.743	1.11623	0.158629	0.488708	1
718	AQP1	1083.08	950.456	1215.7	1.27907	0.355099	0.461362	1
719	AQP11	10.9608	13.2718	8.64975	0.651741	-0.617629	0.672311	1
720	AQP3	35679.9	33787.3	37572.5	1.11203	0.153195	0.573242	1
721	AQP4	4.78646	7.27073	2.30218	0.316637	-1.6591	0.395907	1
722	AQP5	128.94	64.6676	193.213	2.98779	1.57908	0.281032	1
723	AQP6	3.49046	4.48392	2.497	0.556879	-0.844563	0.662649	1
724	AQP7	7.22235	5.98696	8.45774	1.41269	0.498449	0.866456	1
725	AQP9	426.943	31.2708	822.615	26.3062	4.71733	0.0849726	0.856387
726	AQR	1094.07	1112.31	1075.84	0.967213	-0.0480951	0.867908	1
727	AR	28.7162	33.278	24.1545	0.725842	-0.462273	0.700127	1
728	ARAF	952.007	966.543	937.471	0.969921	-0.0440608	0.728073	1
729	ARAP1	2413.19	2227.42	2598.96	1.1668	0.22256	0.859575	1
730	ARAP2	1298.47	1188.43	1408.51	1.18518	0.245106	0.30478	1
731	ARAP3	249.098	196.425	301.771	1.53632	0.619479	0.157261	0.983512
732	ARC	31.2955	45.5377	17.0533	0.374487	-1.41701	0.126001	0.962422
733	ARCN1	3427.79	3198.23	3657.35	1.14356	0.193528	0.415375	1
734	AREG	137.698	94.2012	181.194	1.92348	0.94372	0.0240824	0.560333
735	ARF1	9680.15	9026.05	10334.2	1.14493	0.195265	0.519899	1
736	ARF3	4728.06	4605.58	4850.54	1.05319	0.074765	0.889406	1
737	ARF4	4830.8	3807.64	5853.96	1.53742	0.620513	0.00747867	0.320119
738	ARF5	3302.25	3399.63	3204.88	0.942715	-0.0851062	0.561754	1
739	ARF6	7466.22	7171.13	7761.31	1.0823	0.1141	0.651419	1
740	ARFGAP1	1379.2	1319.24	1439.15	1.09089	0.125509	0.859072	1
741	ARFGAP2	1928.83	1895.74	1961.91	1.03491	0.0495016	0.974049	1
742	ARFGAP3	1057.56	991.796	1123.32	1.13261	0.179648	0.741552	1
743	ARFGEF1	2165.99	2047.96	2284.02	1.11527	0.157389	0.482379	1
744	ARFGEF2	1664.96	1743.07	1586.84	0.910369	-0.135476	0.602448	1
745	ARFIP1	936.201	888.331	984.071	1.10778	0.147666	0.538842	1
746	ARFIP2	949.609	936.497	962.722	1.028	0.0398446	0.955918	1
747	ARFRP1	883.701	813.591	953.81	1.17235	0.229398	0.527427	1
748	ARG1	24.6659	26.5716	22.7601	0.85656	-0.223373	0.539027	1
749	ARG2	1160.09	1012.06	1308.12	1.29254	0.370207	0.125587	0.962422
750	ARGLU1	1043.68	1088.72	998.636	0.917256	-0.124603	0.609994	1
751	ARHGAP1	2400.01	2438.85	2361.16	0.968144	-0.046707	0.702208	1
752	ARHGAP10	1030.42	825.481	1235.36	1.49654	0.581629	0.10324	0.910032
753	ARHGAP11A	568.623	708.458	428.789	0.605243	-0.724414	0.0357871	0.647102
754	ARHGAP11B	15.9825	19.0852	12.8797	0.674854	-0.567352	0.622374	1
755	ARHGAP12	606.597	554.591	658.602	1.18754	0.247981	0.507239	1
756	ARHGAP15	105.888	57.6761	154.1	2.67182	1.41782	0.336615	1
757	ARHGAP17	1100.99	928.042	1273.94	1.37272	0.457039	0.109842	0.929121
758	ARHGAP18	334.251	262.007	406.496	1.55147	0.633635	0.199	1
759	ARHGAP19	239.567	275.931	203.203	0.736428	-0.441384	0.266136	1
760	ARHGAP20	50.6347	65.1945	36.0748	0.55334	-0.853761	0.316451	1
761	ARHGAP21	1904.48	1950.81	1858.15	0.952502	-0.0702058	0.641548	1
762	ARHGAP22	89.8209	74.4568	105.185	1.4127	0.498452	0.804687	1
763	ARHGAP23	3974.03	4214.99	3733.07	0.885664	-0.175169	0.670063	1
764	ARHGAP24	118.131	143.506	92.756	0.646357	-0.629596	0.139889	0.97222
765	ARHGAP25	278.502	163.395	393.609	2.40895	1.2684	0.129011	0.963796
766	ARHGAP26	368.846	365.567	372.125	1.01794	0.0256511	0.629415	1
767	ARHGAP27	3133.23	2795.21	3471.25	1.24186	0.312501	0.308198	1
768	ARHGAP28	59.2046	49.92	68.4892	1.37198	0.45626	0.45692	1
769	ARHGAP29	330.723	286.98	374.466	1.30485	0.383881	0.21588	1
770	ARHGAP30	642.491	376.549	908.433	2.41252	1.27054	0.414628	1
771	ARHGAP31	322.797	265.872	379.723	1.42822	0.514217	0.887672	1
772	ARHGAP32	2791.22	2587.32	2995.11	1.15761	0.211146	0.340023	1
773	ARHGAP33	62.7942	86.8559	38.7326	0.445941	-1.16507	0.0401814	0.676215
774	ARHGAP35	2091.12	2318.93	1863.32	0.803524	-0.315587	0.260104	1
775	ARHGAP39	221.381	238.373	204.39	0.85744	-0.221893	0.64453	1
776	ARHGAP4	371.089	274.7	467.479	1.70178	0.767048	0.788007	1
777	ARHGAP40	377.757	309.28	446.233	1.44281	0.528884	0.155719	0.983512
778	ARHGAP42	83.0588	80.1201	85.9974	1.07336	0.102129	0.945529	1
779	ARHGAP44	47.0539	41.4298	52.6781	1.2715	0.346533	0.661297	1
780	ARHGAP5	3919.72	3746.02	4093.41	1.09273	0.127942	0.536596	1
781	ARHGAP6	29.8703	20.1777	39.563	1.96072	0.971387	0.496022	1
782	ARHGAP9	190.27	133.746	246.793	1.84524	0.883805	0.714859	1
783	ARHGDIA	6758.06	6496.3	7019.81	1.08058	0.111812	0.763585	1
784	ARHGDIB	2171.24	1304.67	3037.81	2.32842	1.21935	0.0794165	0.841738
785	ARHGDIG	6.94385	12.4168	1.47091	0.118462	-3.07751	0.243724	1
786	ARHGEF1	1562.26	1540.54	1583.98	1.02819	0.0401108	0.933012	1
787	ARHGEF10	210.611	213.054	208.169	0.97707	-0.0334656	0.846519	1
788	ARHGEF10L	1719.22	1360.08	2078.36	1.52811	0.611752	0.0321535	0.625641
789	ARHGEF11	1245.04	1075.79	1414.29	1.31465	0.394683	0.179204	1
790	ARHGEF12	3511.05	3455.75	3566.34	1.032	0.0454463	0.762256	1
791	ARHGEF15	101.016	76.7155	125.316	1.63352	0.707983	0.244652	1
792	ARHGEF16	733.745	820.64	646.851	0.788227	-0.343317	0.349331	1
793	ARHGEF17	376.461	390.422	362.501	0.928484	-0.107051	0.770857	1
794	ARHGEF18	1675.68	1523.25	1828.1	1.20013	0.263195	0.272346	1
795	ARHGEF19	762.295	789.782	734.808	0.930393	-0.104088	0.836527	1
796	ARHGEF2	1133.76	926.478	1341.04	1.44746	0.533528	0.148143	0.983512
797	ARHGEF25	131.592	136.26	126.925	0.931497	-0.102377	0.671992	1
798	ARHGEF26	315.952	408.111	223.792	0.548361	-0.866802	0.00834362	0.342262
799	ARHGEF3	997.281	841.248	1153.31	1.37095	0.455181	0.112231	0.933848
800	ARHGEF33	6.59286	4.49764	8.68809	1.9317	0.94987	0.727909	1
801	ARHGEF35	669.4	609.664	729.137	1.19597	0.258175	0.279978	1
802	ARHGEF37	1501.43	1034.33	1968.54	1.90321	0.928434	0.000146436	0.024539
803	ARHGEF38	5.93331	3.82848	8.03814	2.09957	1.07009	0.749106	1
804	ARHGEF4	1732.86	1646.22	1819.51	1.10527	0.144393	0.463818	1
805	ARHGEF40	240.94	224.819	257.062	1.14342	0.193354	0.903986	1
806	ARHGEF5	868.51	824.424	912.596	1.10695	0.146589	0.441654	1
807	ARHGEF6	241.048	205.453	276.642	1.3465	0.429215	0.986884	1
808	ARHGEF7	857.178	868.419	845.937	0.974112	-0.0378411	0.824018	1
809	ARHGEF9	229.774	260.339	199.208	0.765187	-0.386116	0.260622	1
810	ARID1A	1954.91	2053.7	1856.13	0.903801	-0.145923	0.477486	1
811	ARID1B	1400.42	1496.02	1304.82	0.872192	-0.197282	0.371619	1
812	ARID2	760.273	888.53	632.016	0.711305	-0.491459	0.0489226	0.719997
813	ARID3A	204.488	190.215	218.761	1.15007	0.20172	0.804454	1
814	ARID3B	247.361	253.548	241.175	0.951202	-0.0721757	0.694521	1
815	ARID4A	452.269	440.269	464.27	1.05451	0.0765796	0.924686	1
816	ARID4B	938.836	958.034	919.638	0.959922	-0.0590105	0.663345	1
817	ARID5A	351.184	265.215	437.153	1.6483	0.720976	0.664555	1
818	ARID5B	1099.49	1099.32	1099.65	1.0003	0.000429951	0.869816	1
819	ARIH1	1619.93	1563.33	1676.52	1.07241	0.10085	0.686634	1
820	ARIH2	1118.03	1034.29	1201.78	1.16193	0.216525	0.546174	1
821	ARL1	1777.11	1706.7	1847.53	1.08252	0.114395	0.784671	1
822	ARL10	44.6695	53.6284	35.7107	0.665893	-0.586639	0.481038	1
823	ARL11	110.169	86.8925	133.445	1.53575	0.618943	0.482953	1
824	ARL13B	211.533	257.211	165.856	0.644825	-0.63302	0.177857	1
825	ARL14	77.8575	35.5108	120.204	3.385	1.75915	0.00155696	0.118479
826	ARL15	330.26	293.091	367.43	1.25364	0.326119	0.293265	1
827	ARL16	387.294	420.301	354.288	0.842939	-0.2465	0.428131	1
828	ARL17A	62.1683	62.2345	62.1021	0.997873	-0.00307208	0.713953	1
829	ARL2	383.521	453.747	313.295	0.690462	-0.534365	0.0762993	0.830252
830	ARL2BP	1764.91	1752	1777.83	1.01474	0.0211162	0.868706	1
831	ARL3	270.956	280.158	261.754	0.934308	-0.0980294	0.633097	1
832	ARL4A	654.304	714.074	594.535	0.832596	-0.264312	0.338625	1
833	ARL4C	1553.38	1405.92	1700.85	1.20978	0.274746	0.269228	1
834	ARL4D	1429.81	1381.69	1477.93	1.06965	0.0971409	0.454183	1
835	ARL5A	1242.71	1187.12	1298.31	1.09366	0.129167	0.682108	1
836	ARL5B	504.763	498.284	511.243	1.02601	0.0370411	0.895925	1
837	ARL6	62.8642	72.2817	53.4467	0.739423	-0.435529	0.584772	1
838	ARL6IP1	4274.07	4518.13	4030.01	0.891964	-0.164943	0.487428	1
839	ARL6IP4	1774.82	1833.6	1716.05	0.935893	-0.0955841	0.431675	1
840	ARL6IP5	2222.25	1898.6	2545.89	1.34093	0.423238	0.090798	0.879604
841	ARL6IP6	464.84	543.939	385.74	0.709162	-0.495814	0.188615	1
842	ARL8A	982.094	857.173	1107.02	1.29147	0.369018	0.227137	1
843	ARL8B	4122.14	3818.28	4426.01	1.15916	0.213082	0.324293	1
844	ARL9	13.2449	14.1172	12.3726	0.876419	-0.190308	0.896302	1
845	ARMC1	821.97	823.853	820.086	0.995427	-0.00661195	0.961533	1
846	ARMC10	966.442	1039.76	893.124	0.858972	-0.219317	0.489382	1
847	ARMC2	25.5563	25.9711	25.1414	0.968054	-0.0468399	0.918336	1
848	ARMC5	366.711	383.495	349.927	0.912467	-0.132155	0.554146	1
849	ARMC6	631.703	674.161	589.246	0.874043	-0.194224	0.481596	1
850	ARMC7	280.845	297.03	264.661	0.891027	-0.166459	0.622366	1
851	ARMC8	843.556	835.139	851.973	1.02016	0.0287904	0.844195	1
852	ARMC9	65.2115	57.6687	72.7543	1.26159	0.335243	0.686816	1
853	ARMCX1	145.976	117.031	174.92	1.49465	0.579807	0.258489	1
854	ARMCX2	142.271	112.453	172.089	1.53032	0.61383	0.158293	0.983512
855	ARMCX3	656.76	605.876	707.644	1.16797	0.224	0.688869	1
856	ARMCX4	79.9969	96.3001	63.6938	0.66141	-0.596384	0.202858	1
857	ARMCX5	237.434	240.199	234.67	0.97698	-0.0335987	0.927072	1
858	ARMCX5-GPRASP2	12.1202	11.2188	13.0217	1.16071	0.215003	0.854092	1
859	ARMCX6	546.047	560.567	531.527	0.948195	-0.0767451	0.719777	1
860	ARNT	1010.63	1061.97	959.283	0.903306	-0.146714	0.548634	1
861	ARNT2	129.777	143.903	115.651	0.803672	-0.315322	0.450859	1
862	ARNTL	299.44	303.411	295.47	0.973827	-0.0382624	0.806504	1
863	ARNTL2	3781.38	3413.72	4149.04	1.2154	0.281434	0.13445	0.971028
864	ARPC1A	4310.25	4055.59	4564.91	1.12559	0.170675	0.365749	1
865	ARPC1B	3408.66	2960.02	3857.3	1.30313	0.381986	0.521988	1
866	ARPC2	12045.2	10736	13354.5	1.2439	0.314869	0.17413	1
867	ARPC3	7935.95	7225.43	8646.48	1.19667	0.259031	0.36983	1
868	ARPC4	2206.3	2013.93	2398.68	1.19104	0.252226	0.538609	1
869	ARPC5	4845.17	4470.72	5219.61	1.16751	0.223434	0.521954	1
870	ARPC5L	2109.68	1824.54	2394.83	1.31257	0.392391	0.0708821	0.816181
871	ARPM1	75.1327	74.4635	75.8018	1.01797	0.0257001	0.775951	1
872	ARPP19	3464.52	3451.11	3477.93	1.00777	0.0111704	0.884274	1
873	ARPP21	7.02409	13.7582	0.289971	0.0210762	-5.56824	0.169836	0.99779
874	ARRB1	792.097	476.921	1107.27	2.32171	1.21519	5.53684e-05	0.0131008
875	ARRB2	741.847	476.37	1007.32	2.11458	1.08037	0.737838	1
876	ARRDC1	1169.76	1047.26	1292.27	1.23395	0.303289	0.250025	1
877	ARRDC2	705.604	586.205	825.002	1.40736	0.492992	0.265477	1
878	ARRDC3	3676.28	3698.21	3654.36	0.988143	-0.0172079	0.99252	1
879	ARRDC4	853.863	576.349	1131.38	1.96301	0.973065	0.000637894	0.064411
880	ARSA	1055.76	934.652	1176.86	1.25915	0.332446	0.27839	1
881	ARSB	182.038	142.227	221.849	1.55982	0.641379	0.15619	0.983512
882	ARSD	546.786	599.26	494.312	0.82487	-0.277761	0.450523	1
883	ARSE	3.945	4.35444	3.53556	0.811944	-0.300547	0.853332	1
884	ARSF	66.163	82.7115	49.6146	0.599851	-0.737323	0.283116	1
885	ARSG	57.7714	73.3955	42.1473	0.574249	-0.800251	0.158737	0.983512
886	ARSH	4.59894	5.04092	4.15695	0.824641	-0.278162	0.92847	1
887	ARSI	288.896	245.17	332.623	1.3567	0.440102	0.287144	1
888	ARSJ	224.38	253.757	195.002	0.76846	-0.379959	0.696904	1
889	ARSK	93.83	94.6159	93.0442	0.983389	-0.0241665	0.970019	1
890	ART3	3.71243	3.57538	3.84948	1.07666	0.106566	0.933598	1
891	ARTN	225.62	258.156	193.084	0.747933	-0.419019	0.743206	1
892	ARV1	370.874	393.53	348.218	0.884857	-0.176483	0.66479	1
893	ARVCF	167.12	176.814	157.425	0.890345	-0.167564	0.656375	1
894	ASAH1	4014.1	3288.66	4739.53	1.44117	0.527243	0.0263838	0.583705
895	ASAH2	7.96383	7.4175	8.51015	1.14731	0.198252	0.913397	1
896	ASAP1	780.148	757.954	802.342	1.05856	0.0821069	0.950918	1
897	ASAP2	979.301	863.055	1095.55	1.26938	0.344128	0.265465	1
898	ASAP3	531.889	556.834	506.943	0.910403	-0.135423	0.594307	1
899	ASB1	450.097	462.324	437.869	0.947105	-0.0784045	0.738943	1
900	ASB13	372.89	417.631	328.148	0.785736	-0.347883	0.336928	1
901	ASB14	100.652	102.164	99.1406	0.970405	-0.0433405	0.856344	1
902	ASB16	37.445	36.0449	38.845	1.07769	0.107937	0.915439	1
903	ASB2	169.728	186.392	153.064	0.821195	-0.284203	0.809702	1
904	ASB3	16.5482	16.2741	16.8223	1.03369	0.0477981	0.959395	1
905	ASB6	921.951	912.827	931.076	1.01999	0.0285581	0.845863	1
906	ASB7	408.801	390.508	427.094	1.09369	0.129201	0.651272	1
907	ASB8	626.164	629.769	622.558	0.988549	-0.0166156	0.839868	1
908	ASB9	33.3233	33.574	33.0725	0.985062	-0.0217143	0.950247	1
909	ASCC1	563.457	562.123	564.792	1.00475	0.00683186	0.873006	1
910	ASCC2	3094.74	2879.32	3310.16	1.14963	0.201175	0.30763	1
911	ASCC3	1570.24	1322.11	1818.36	1.37535	0.459801	0.0589863	0.765329
912	ASCL1	28.1783	54.2511	2.10543	0.0388089	-4.68747	0.0679895	0.806454
913	ASCL2	103.535	114.636	92.4344	0.806332	-0.310554	0.553771	1
914	ASCL4	26.6635	39.8577	13.4692	0.337932	-1.56519	0.438717	1
915	ASF1A	512.828	569.207	456.449	0.801903	-0.3185	0.264177	1
916	ASF1B	571.703	698.746	444.661	0.63637	-0.652061	0.178702	1
917	ASGR1	20.2753	15.2783	25.2724	1.65413	0.726077	0.856273	1
918	ASGR2	13.9561	6.17712	21.7352	3.51866	1.81503	0.353405	1
919	ASH1L	1410.8	1517.6	1304	0.859249	-0.218852	0.425133	1
920	ASH2L	1079.34	1204.14	954.542	0.792714	-0.335127	0.186521	1
921	ASL	641.057	661.572	620.542	0.93798	-0.092371	0.791581	1
922	ASNA1	1276.68	1324.75	1228.6	0.927422	-0.108702	0.525933	1
923	ASNS	569.206	683.988	454.424	0.664374	-0.589933	0.136514	0.971028
924	ASNSD1	818	831.203	804.797	0.968232	-0.0465753	0.803975	1
925	ASPA	14.4862	9.08181	19.8907	2.19017	1.13104	0.650328	1
926	ASPG	571.328	585.261	557.394	0.952386	-0.0703824	0.848934	1
927	ASPH	4529.84	5014.09	4045.59	0.806845	-0.309637	0.466601	1
928	ASPHD1	34.4496	34.2459	34.6532	1.01189	0.0170569	0.663643	1
929	ASPHD2	130.95	120.565	141.336	1.17229	0.229323	0.714229	1
930	ASPM	602.658	796.695	408.62	0.512895	-0.963266	0.00194242	0.135385
931	ASPN	180.077	180.395	179.758	0.996468	-0.00510452	1	1
932	ASPRV1	136.382	69.993	202.771	2.89703	1.53457	0.025977	0.577952
933	ASPSCR1	391.894	465.322	318.466	0.6844	-0.547089	0.0691631	0.810481
934	ASRGL1	69.4164	81.8292	57.0036	0.696618	-0.521561	0.446927	1
935	ASS1	1918.73	2194.99	1642.47	0.748278	-0.418353	0.590177	1
936	ASTE1	247.545	270.725	224.366	0.828761	-0.270972	0.605266	1
937	ASTL	4.74029	4.34406	5.13651	1.18242	0.241745	0.933721	1
938	ASTN1	43.5467	83.8986	3.19475	0.0380787	-4.71487	0.205171	1
939	ASTN2	103.296	119.5	87.0917	0.728803	-0.456399	0.274405	1
940	ASUN	755.081	802.223	707.939	0.882471	-0.180379	0.714449	1
941	ASXL1	896.15	978.711	813.589	0.831287	-0.266582	0.314937	1
942	ASXL2	622.431	675.67	569.191	0.84241	-0.247406	0.432454	1
943	ASXL3	3.73781	3.97595	3.49967	0.880208	-0.184083	0.750539	1
944	ATAD1	995.537	966.993	1024.08	1.05903	0.0827502	0.553748	1
945	ATAD2	1169.99	1387.19	952.785	0.686847	-0.54194	0.14223	0.975226
946	ATAD2B	445.867	486.864	404.87	0.831587	-0.266061	0.326047	1
947	ATAD3A	660.403	678.311	642.495	0.947199	-0.0782611	0.958879	1
948	ATAD3B	396.607	359.723	433.491	1.20507	0.269116	0.319701	1
949	ATAD3C	61.4216	59.7632	63.0801	1.0555	0.0779285	0.773123	1
950	ATAD5	142.461	171.772	113.15	0.658722	-0.602258	0.261171	1
951	ATAT1	110.698	136.911	84.4847	0.61708	-0.696471	0.133537	0.971028
952	ATCAY	44.7181	88.4385	0.997672	0.011281	-6.46997	0.136182	0.971028
953	ATE1	262.326	264.313	260.339	0.984962	-0.0218598	0.985001	1
954	ATF1	405.848	441.692	370.003	0.837696	-0.255502	0.448823	1
955	ATF2	695.019	766.58	623.457	0.813297	-0.298146	0.248068	1
956	ATF3	493.078	526.981	459.176	0.871332	-0.198705	0.43303	1
957	ATF4	6579.17	6465.54	6692.8	1.03515	0.04984	1	1
958	ATF5	786.108	620.022	952.194	1.53574	0.618937	0.479308	1
959	ATF6	1488.4	1480.43	1496.37	1.01077	0.0154538	0.96033	1
960	ATF6B	2400.73	2551.33	2250.14	0.881946	-0.181238	0.461008	1
961	ATF7	879.638	992.394	766.883	0.77276	-0.371907	0.147704	0.983512
962	ATF7IP	1546.6	1509.02	1584.18	1.04981	0.0701325	0.651344	1
963	ATF7IP2	95.6819	94.723	96.6409	1.02025	0.0289184	0.93085	1
964	ATG10	106.104	107.231	104.977	0.978981	-0.0306476	0.983385	1
965	ATG12	691.744	617.872	765.616	1.23912	0.309313	0.292642	1
966	ATG13	1912.75	1703.32	2122.17	1.2459	0.317188	0.291916	1
967	ATG14	514.677	503.983	525.371	1.04244	0.0599599	0.887703	1
968	ATG16L1	630.339	579.377	681.301	1.17592	0.23379	0.290124	1
969	ATG16L2	272.526	261.539	283.512	1.08401	0.116383	0.634274	1
970	ATG2A	792.856	761.693	824.018	1.08182	0.113467	0.920168	1
971	ATG2B	766.846	795.756	737.936	0.927339	-0.108831	0.809332	1
972	ATG3	1190.55	1137.15	1243.94	1.09391	0.129494	0.773012	1
973	ATG4A	529.884	406.186	653.582	1.60907	0.686227	0.0189338	0.497074
974	ATG4B	897.298	914.107	880.49	0.963224	-0.0540565	0.841464	1
975	ATG4C	197.759	203.895	191.623	0.939814	-0.0895529	0.691578	1
976	ATG4D	727.402	843.969	610.834	0.723763	-0.466411	0.119068	0.953024
977	ATG5	867.939	882.357	853.52	0.967317	-0.0479389	0.832602	1
978	ATG7	1552.27	1425	1679.55	1.17863	0.237112	0.44402	1
979	ATG9A	1750.98	1801.78	1700.18	0.943611	-0.0837354	0.841085	1
980	ATG9B	1255.02	837.07	1672.98	1.99861	0.998997	0.0198387	0.512582
981	ATHL1	356.085	327.447	384.722	1.17491	0.232555	0.668229	1
982	ATIC	1129.42	1178.12	1080.72	0.917327	-0.124492	0.746487	1
983	ATL1	169.65	154.789	184.511	1.19201	0.253401	0.530796	1
984	ATL2	1796.93	1799.94	1793.92	0.996657	-0.00483141	0.749461	1
985	ATL3	1102.11	892.605	1311.62	1.46943	0.555256	0.0209229	0.525642
986	ATM	541.073	564.236	517.911	0.917899	-0.123592	0.62747	1
987	ATMIN	1993.5	1906.76	2080.25	1.09099	0.125632	0.565357	1
988	ATN1	2196.43	2444.54	1948.32	0.797008	-0.327333	0.155259	0.983512
989	ATOH8	47.6062	57.5144	37.698	0.655453	-0.609435	0.397437	1
990	ATOX1	707.405	542.515	872.295	1.60787	0.685153	0.0447657	0.693355
991	ATP10A	142.37	163.742	120.997	0.73895	-0.436452	0.477723	1
992	ATP10B	897.581	948.046	847.116	0.893539	-0.162398	0.640689	1
993	ATP10D	1665.37	1402.69	1928.05	1.37454	0.45895	0.0501594	0.726763
994	ATP11A	754.588	714.861	794.315	1.11115	0.152048	0.472476	1
995	ATP11B	4265.85	4450.47	4081.23	0.917032	-0.124956	0.695508	1
996	ATP11C	329.752	347.644	311.861	0.897069	-0.156709	0.728773	1
997	ATP12A	342.521	184.115	500.928	2.72073	1.44399	0.000782711	0.0761065
998	ATP13A1	1242.28	1234.25	1250.3	1.013	0.0186372	0.965581	1
999	ATP13A2	1548.64	1178.37	1918.91	1.62844	0.703493	0.00741735	0.320119
1000	ATP13A3	3197.09	3125.42	3268.76	1.04586	0.0646934	0.650127	1
1001	ATP13A4	1229.38	937.708	1521.05	1.62209	0.697856	0.049088	0.72114
1002	ATP13A5	33.0971	44.6772	21.517	0.48161	-1.05406	0.265896	1
1003	ATP1A1	15702.5	17540.9	13864.2	0.790396	-0.339352	0.207136	1
1004	ATP1A1OS	3816.91	4219.28	3414.55	0.809274	-0.3053	0.28599	1
1005	ATP1A2	162.428	265.764	59.0919	0.222348	-2.16911	0.42325	1
1006	ATP1A3	55.4962	87.2457	23.7467	0.272182	-1.87735	0.393234	1
1007	ATP1B1	6641.71	6245.8	7037.62	1.12678	0.172202	0.22049	1
1008	ATP1B2	68.8149	117.906	19.7234	0.16728	-2.57966	0.298593	1
1009	ATP1B3	8337.8	9899.24	6776.35	0.684533	-0.546809	0.0734905	0.823375
1010	ATP2A1	31.8383	32.8454	30.8311	0.938676	-0.0913012	0.807893	1
1011	ATP2A2	11743.6	12139.9	11347.2	0.934702	-0.0974221	0.792017	1
1012	ATP2A3	724.796	768.516	681.075	0.886221	-0.174261	0.511507	1
1013	ATP2B1	1197.66	1258.86	1136.46	0.90277	-0.147569	0.600252	1
1014	ATP2B2	12.3557	20.6485	4.06293	0.196766	-2.34545	0.315402	1
1015	ATP2B3	4.25918	8.04892	0.469431	0.0583222	-4.09981	0.243016	1
1016	ATP2B4	2925	2830.27	3019.73	1.06694	0.0934815	0.473451	1
1017	ATP2C1	2811.23	3024.98	2597.48	0.858679	-0.219809	0.519698	1
1018	ATP2C2	313.287	347.25	279.324	0.804387	-0.314038	0.541141	1
1019	ATP5A1	9335.38	9711.25	8959.51	0.922591	-0.116236	0.653733	1
1020	ATP5B	15881.3	17388.9	14373.6	0.8266	-0.274739	0.171534	1
1021	ATP5C1	3511.15	3692.24	3330.07	0.90191	-0.148945	0.520227	1
1022	ATP5D	1094.57	1122.65	1066.49	0.94997	-0.0740457	0.910488	1
1023	ATP5E	248.555	245.128	251.983	1.02797	0.0397924	0.920336	1
1024	ATP5F1	3631.98	3516.12	3747.84	1.0659	0.0920746	0.714033	1
1025	ATP5G1	1147.25	1333.16	961.336	0.721095	-0.471739	0.10193	0.908223
1026	ATP5G2	3507.87	3907.19	3108.54	0.795596	-0.329893	0.0646043	0.787306
1027	ATP5G3	3838.65	4166.43	3510.87	0.842657	-0.246983	0.303058	1
1028	ATP5H	2692.69	2751.41	2633.97	0.957316	-0.0629323	0.826808	1
1029	ATP5I	1332.57	1415.91	1249.22	0.882278	-0.180695	0.408805	1
1030	ATP5J	1503.49	1437.71	1569.26	1.0915	0.126306	0.716159	1
1031	ATP5J2	780.774	821.979	739.569	0.899743	-0.152416	0.666026	1
1032	ATP5L	2158.6	2055.5	2261.7	1.10031	0.137915	0.686112	1
1033	ATP5O	2661.2	2602.45	2719.95	1.04515	0.063708	0.914577	1
1034	ATP5S	159.144	172.198	146.09	0.848382	-0.237214	0.571024	1
1035	ATP5SL	645.929	671.278	620.58	0.924475	-0.113294	0.570005	1
1036	ATP6AP1	3076.14	2986.19	3166.09	1.06024	0.0843964	0.738409	1
1037	ATP6AP1L	7.56985	8.64017	6.49954	0.752247	-0.410722	0.859732	1
1038	ATP6AP2	2991.5	2668.51	3314.49	1.24208	0.312753	0.277874	1
1039	ATP6V0A1	1347.55	1293.4	1401.71	1.08375	0.116027	0.676953	1
1040	ATP6V0A2	397.445	414.251	380.64	0.918864	-0.122077	0.590501	1
1041	ATP6V0A4	388.563	339.255	437.87	1.29068	0.368134	0.217862	1
1042	ATP6V0B	2490.05	2175.94	2804.15	1.28871	0.365927	0.142976	0.975226
1043	ATP6V0C	5170.32	4446.97	5893.67	1.32532	0.406343	0.0936377	0.888008
1044	ATP6V0D1	2668.86	2331.32	3006.4	1.28957	0.366891	0.200534	1
1045	ATP6V0D2	18.4012	8.84553	27.9568	3.16056	1.66018	0.22483	1
1046	ATP6V0E1	3816.9	3089.96	4543.85	1.47052	0.556329	0.0190899	0.498835
1047	ATP6V0E2	204.709	253.434	155.983	0.615478	-0.70022	0.147991	0.983512
1048	ATP6V1A	2469.09	2308.41	2629.77	1.13921	0.188039	0.395635	1
1049	ATP6V1B1	12.5629	19.2141	5.91174	0.307676	-1.70051	0.282715	1
1050	ATP6V1B2	3157.25	2415.76	3898.74	1.61388	0.69053	0.0152772	0.460128
1051	ATP6V1C1	1284.34	1307.56	1261.12	0.964489	-0.0521633	0.778406	1
1052	ATP6V1C2	3606.36	3533.67	3679.06	1.04114	0.0581699	0.769066	1
1053	ATP6V1D	3339.66	2757.8	3921.52	1.42197	0.507893	0.0185448	0.494117
1054	ATP6V1E1	3272.21	2986.44	3557.97	1.19138	0.252628	0.301995	1
1055	ATP6V1E2	45.4755	46.4186	44.5324	0.959367	-0.0598457	0.913711	1
1056	ATP6V1F	1934.69	1839.95	2029.44	1.10299	0.141417	0.864274	1
1057	ATP6V1G1	3337.54	2818.1	3856.98	1.36865	0.45275	0.0420911	0.685779
1058	ATP6V1G2	11.0571	18.838	3.27609	0.173909	-2.5236	0.316087	1
1059	ATP6V1H	1319.71	1190.35	1449.07	1.21735	0.283746	0.278541	1
1060	ATP7A	476.877	502.031	451.724	0.899793	-0.152335	0.687658	1
1061	ATP7B	101.918	108.543	95.2931	0.877925	-0.18783	0.517658	1
1062	ATP8A1	159.654	230.148	89.16	0.387402	-1.3681	0.148769	0.983512
1063	ATP8B1	1740.21	1819.76	1660.66	0.912567	-0.131998	0.66505	1
1064	ATP8B2	343.992	266.589	421.394	1.58069	0.660551	0.133912	0.971028
1065	ATP8B3	31.2185	41.5701	20.8669	0.501969	-0.99433	0.236067	1
1066	ATP8B4	52.1351	50.2278	54.0423	1.07594	0.105601	0.597205	1
1067	ATP9A	1902.65	1903.44	1901.86	0.999172	-0.001195	0.999918	1
1068	ATP9B	295.047	306.939	283.156	0.922515	-0.116355	0.742548	1
1069	ATPAF1	702.903	815.192	590.614	0.724509	-0.464925	0.0885461	0.872281
1070	ATPAF2	291.648	271.838	311.457	1.14574	0.196285	0.691764	1
1071	ATPBD4	144.788	169.074	120.502	0.712719	-0.488595	0.289852	1
1072	ATPIF1	1446.17	1316.9	1575.44	1.19632	0.258603	0.340634	1
1073	ATR	758.846	801.3	716.391	0.894037	-0.161594	0.806826	1
1074	ATRIP	183.782	188.785	178.779	0.947002	-0.0785614	0.898616	1
1075	ATRN	1454.1	1514.27	1393.92	0.920521	-0.119477	0.796609	1
1076	ATRNL1	26.5119	31.0726	21.9511	0.706445	-0.501351	0.552459	1
1077	ATRX	1286.15	1304.78	1267.51	0.971429	-0.0418188	0.9154	1
1078	ATXN1	673.927	733.607	614.247	0.837297	-0.256188	0.339484	1
1079	ATXN10	2084.23	2225.16	1943.29	0.873326	-0.195408	0.403879	1
1080	ATXN1L	1201.57	1234.33	1168.82	0.946925	-0.0786772	0.795744	1
1081	ATXN2	478.389	448.777	508.001	1.13197	0.178833	0.702093	1
1082	ATXN2L	2083.64	2241.79	1925.49	0.858909	-0.219423	0.290524	1
1083	ATXN3	482.045	497.63	466.461	0.937365	-0.093317	0.819664	1
1084	ATXN7	544.968	520.976	568.96	1.0921	0.12711	0.710713	1
1085	ATXN7L1	149.819	153.423	146.214	0.953011	-0.069435	0.815847	1
1086	ATXN7L2	75.9233	87.6837	64.1628	0.731753	-0.450571	0.385117	1
1087	ATXN7L3	2047.02	1946.17	2147.88	1.10364	0.142274	0.576381	1
1088	ATXN7L3B	1934.22	2070.43	1798.02	0.868427	-0.203523	0.289721	1
1089	AUH	184.482	198.712	170.252	0.856776	-0.22301	0.597938	1
1090	AUP1	2845.29	2863.34	2827.24	0.987393	-0.0183041	0.954768	1
1091	AURKA	498.628	607.074	390.181	0.642724	-0.637728	0.0715056	0.816371
1092	AURKAIP1	1668.03	1577.99	1758.06	1.11411	0.15589	0.583827	1
1093	AURKB	490.67	600.403	380.936	0.634466	-0.656385	0.215985	1
1094	AURKC	18.8791	16.6193	21.139	1.27196	0.347054	0.796114	1
1095	AUTS2	651.007	699.196	602.818	0.862159	-0.213973	0.548251	1
1096	AVEN	305.175	278.716	331.633	1.18986	0.250795	0.448512	1
1097	AVIL	70.907	72.5519	69.2621	0.954655	-0.0669484	0.774919	1
1098	AVL9	479.769	462.758	496.779	1.07352	0.102348	0.737114	1
1099	AVPI1	537.194	454.17	620.218	1.36561	0.449545	0.0563758	0.756257
1100	AVPR1A	13.5889	12.9149	14.2629	1.10437	0.143229	0.929523	1
1101	AVPR2	6.40263	6.93362	5.87164	0.846837	-0.239844	0.908089	1
1102	AXDND1	9.84189	13.5528	6.13102	0.452382	-1.14439	0.481356	1
1103	AXIN1	826.317	912.915	739.719	0.810282	-0.303505	0.258347	1
1104	AXIN2	74.6807	75.5244	73.837	0.977657	-0.0325998	0.762196	1
1105	AXL	329.594	346.552	312.636	0.902135	-0.148585	0.450843	1
1106	AZGP1	154.811	94.6523	214.969	2.27114	1.18342	0.142463	0.975226
1107	AZI1	225.63	259.153	192.106	0.741287	-0.431896	0.243192	1
1108	AZI2	884.152	757.834	1010.47	1.33337	0.415073	0.152076	0.983512
1109	AZIN1	3124.97	3293.83	2956.11	0.897469	-0.156066	0.444745	1
1110	AZU1	6.61975	4.91274	8.32676	1.69493	0.761226	0.808569	1
1111	B2M	71014.7	66204.6	75824.7	1.14531	0.195737	0.551183	1
1112	B3GALNT1	260.997	302.335	219.659	0.726542	-0.460882	0.230059	1
1113	B3GALNT2	1046.65	1086.51	1006.78	0.926619	-0.109952	0.785222	1
1114	B3GALT2	7.67018	10.3579	4.98249	0.481035	-1.05579	0.418282	1
1115	B3GALT4	446.891	425.439	468.343	1.10085	0.138615	0.787147	1
1116	B3GALT5	24.5165	27.2722	21.7608	0.79791	-0.325702	0.635178	1
1117	B3GALT6	390.159	409.876	370.442	0.903792	-0.145937	0.722166	1
1118	B3GALTL	242.573	274	211.147	0.770611	-0.375925	0.340829	1
1119	B3GAT1	42.6947	81.9274	3.46204	0.0422575	-4.56465	0.202033	1
1120	B3GAT2	125.791	110.681	140.9	1.27303	0.348263	0.544731	1
1121	B3GAT3	492.153	535.312	448.994	0.838752	-0.253684	0.400619	1
1122	B3GNT1	256.535	286.711	226.358	0.789498	-0.340992	0.250867	1
1123	B3GNT2	1107.33	953.272	1261.38	1.32321	0.404043	0.0943047	0.890141
1124	B3GNT3	1787.36	1029.63	2545.09	2.47184	1.30559	0.000254105	0.0354217
1125	B3GNT4	40.273	47.3611	33.1848	0.700677	-0.513178	0.623075	1
1126	B3GNT5	3176.66	3055.83	3297.48	1.07908	0.109801	0.384648	1
1127	B3GNT6	564.45	439.367	689.532	1.56938	0.650191	0.29728	1
1128	B3GNT7	412.882	201.068	624.696	3.10689	1.63547	0.000831036	0.0793363
1129	B3GNT8	662.362	617.238	707.485	1.14621	0.196873	0.518171	1
1130	B3GNT9	392.32	405.165	379.475	0.936595	-0.0945031	0.789569	1
1131	B3GNTL1	52.177	49.5279	54.8261	1.10697	0.146619	0.869238	1
1132	B4GALNT1	174.997	247.587	102.408	0.413624	-1.27361	0.0722378	0.817999
1133	B4GALNT2	6.36657	9.47967	3.25348	0.343206	-1.54285	0.480942	1
1134	B4GALNT3	1120.77	967.716	1273.83	1.31632	0.396512	0.0796722	0.841738
1135	B4GALNT4	150.273	213.778	86.7689	0.405883	-1.30086	0.143987	0.9778
1136	B4GALT1	4944.3	4292.83	5595.78	1.30352	0.382411	0.0987905	0.902952
1137	B4GALT2	1182.58	1226.88	1138.29	0.927796	-0.108121	0.878953	1
1138	B4GALT3	772.342	762.836	781.848	1.02492	0.0355145	0.796674	1
1139	B4GALT4	1197.14	1268.96	1125.32	0.886798	-0.173322	1	1
1140	B4GALT5	3568.08	3238.59	3897.56	1.20348	0.267208	0.135814	0.971028
1141	B4GALT6	81.9396	69.5621	94.3171	1.35587	0.439218	0.46984	1
1142	B4GALT7	355.02	342.939	367.1	1.07045	0.0982211	0.717625	1
1143	B7H6	59.0111	53.5066	64.5155	1.20575	0.269928	0.873415	1
1144	B9D1	129.994	134.553	125.436	0.932243	-0.101222	0.898037	1
1145	B9D2	76.9559	70.2057	83.7061	1.1923	0.253746	0.85448	1
1146	BAALC	113.164	167.392	58.9348	0.352076	-1.50604	0.387634	1
1147	BABAM1	1171.11	1203.39	1138.83	0.946345	-0.0795625	0.676211	1
1148	BACE1	761.065	835.488	686.643	0.821846	-0.28306	0.330053	1
1149	BACE2	1422.39	1161	1683.78	1.45028	0.536331	0.0293513	0.607009
1150	BACH1	2097.7	1654.78	2540.62	1.53532	0.618544	0.00650427	0.294412
1151	BACH2	58.857	44.3873	73.3266	1.65197	0.724189	0.294216	1
1152	BAD	853.294	852.659	853.928	1.00149	0.00214596	1	1
1153	BAG1	1787.87	1717.18	1858.57	1.08234	0.114151	0.610842	1
1154	BAG2	172.387	206.144	138.631	0.672494	-0.572406	0.378054	1
1155	BAG3	4065.25	2969.29	5161.2	1.7382	0.79759	0.131683	0.968383
1156	BAG4	594.241	664.763	523.719	0.787829	-0.344046	0.348695	1
1157	BAG5	1348.16	1398.85	1297.48	0.927536	-0.108524	0.759899	1
1158	BAG6	3857.74	3970.84	3744.65	0.943037	-0.0846136	0.622027	1
1159	BAHCC1	314.502	376.116	252.887	0.672365	-0.572684	0.0835192	0.850886
1160	BAHD1	719.783	669.345	770.221	1.15071	0.202524	0.46106	1
1161	BAI1	42.392	61.6962	23.0877	0.374216	-1.41806	0.312225	1
1162	BAI2	59.7065	78.0328	41.3802	0.530292	-0.91514	0.213697	1
1163	BAI3	15.55	26.0442	5.05583	0.194125	-2.36494	0.334939	1
1164	BAIAP2	3682.83	3437.25	3928.4	1.14289	0.192688	0.292147	1
1165	BAIAP2L1	1774.18	1667.74	1880.61	1.12764	0.173303	0.275556	1
1166	BAIAP2L2	213.684	168.552	258.817	1.53553	0.618734	0.0481592	0.718002
1167	BAIAP3	294.336	307.449	281.222	0.914696	-0.128635	0.744365	1
1168	BAK1	1622.88	1461.99	1783.78	1.2201	0.287004	0.193439	1
1169	BAMBI	219.138	201.487	236.788	1.1752	0.232912	0.529423	1
1170	BANF1	2035.72	2418.92	1652.51	0.683163	-0.549699	0.0250526	0.568243
1171	BANK1	52.9796	32.3014	73.6577	2.28032	1.18924	0.255179	1
1172	BANP	271.06	271.217	270.902	0.998837	-0.00167867	0.861395	1
1173	BAP1	1877.65	1864.47	1890.84	1.01415	0.0202651	0.983306	1
1174	BARD1	112.304	133.812	90.7965	0.678535	-0.559504	0.298199	1
1175	BARX1	51.0159	86.4966	15.5352	0.179605	-2.4771	0.27496	1
1176	BARX2	1747.05	1828.31	1665.78	0.911102	-0.134316	0.762082	1
1177	BASP1	1148.71	971.686	1325.73	1.36436	0.448221	0.279027	1
1178	BATF	127.758	60.8826	194.633	3.19686	1.67666	0.411109	1
1179	BATF2	227.703	135.518	319.887	2.36047	1.23907	0.0380719	0.66379
1180	BATF3	45.603	22.6952	68.5107	3.01873	1.59394	0.395794	1
1181	BAX	1026.05	780.861	1271.24	1.62799	0.703094	0.0463497	0.701346
1182	BAZ1A	2173.49	2213.44	2133.54	0.963902	-0.0530419	0.67569	1
1183	BAZ1B	2010.22	2145.19	1875.26	0.874172	-0.19401	0.602853	1
1184	BAZ2A	2915.07	2851.18	2978.97	1.04482	0.0632552	0.873785	1
1185	BAZ2B	1005.16	971.11	1039.2	1.07012	0.0977691	0.74354	1
1186	BBC3	191.55	94.3183	288.781	3.06177	1.61437	0.0789034	0.840711
1187	BBIP1	731.145	759.836	702.453	0.924479	-0.113287	0.66237	1
1188	BBOX1	238.476	253.438	223.515	0.881935	-0.181256	0.730644	1
1189	BBS1	289.545	325.537	253.554	0.778877	-0.360532	0.292841	1
1190	BBS10	316.475	332.29	300.659	0.904811	-0.144312	0.655202	1
1191	BBS12	57.4933	47.5613	67.4253	1.41765	0.5035	0.390217	1
1192	BBS2	516.221	569.517	462.924	0.812837	-0.298963	0.276833	1
1193	BBS4	187.523	185.105	189.941	1.02613	0.0372105	0.978212	1
1194	BBS5	329.779	378.85	280.708	0.740948	-0.432556	0.149849	0.983512
1195	BBS7	272.675	246.216	299.134	1.21493	0.280869	0.436849	1
1196	BBS9	151.462	168.893	134.032	0.793592	-0.33353	0.433046	1
1197	BBX	952.58	1028.99	876.169	0.851484	-0.231948	0.431166	1
1198	BCAM	1170.12	1186.95	1153.3	0.971648	-0.041495	0.749755	1
1199	BCAN	318.893	601.581	36.2049	0.0601829	-4.0545	0.248141	1
1200	BCAP29	1543.94	1409.58	1678.29	1.19062	0.251719	0.231253	1
1201	BCAP31	6310.54	6446.23	6174.85	0.957901	-0.0620513	0.941004	1
1202	BCAR1	1301.01	1247	1355.03	1.08664	0.119871	0.536937	1
1203	BCAR3	452.743	402.844	502.642	1.24773	0.31931	0.299624	1
1204	BCAS1	684.084	484.524	883.644	1.82374	0.866898	0.0243944	0.560931
1205	BCAS2	786.118	816.734	755.502	0.925028	-0.112431	0.669744	1
1206	BCAS3	430.922	479.439	382.405	0.79761	-0.326244	0.213078	1
1207	BCAS4	120.159	132.325	107.992	0.816115	-0.293155	0.445809	1
1208	BCAT1	1340.44	450.397	2230.49	4.95227	2.30809	0.00130625	0.106095
1209	BCAT2	468.837	576.827	360.847	0.625573	-0.67675	0.0321717	0.625641
1210	BCCIP	1353.47	1297.02	1409.91	1.08704	0.12041	0.504782	1
1211	BCDIN3D	148.171	154.807	141.536	0.91427	-0.129307	0.676483	1
1212	BCHE	94.6838	102.905	86.4626	0.840218	-0.251164	0.815295	1
1213	BCKDHA	1122.05	1201.49	1042.61	0.86777	-0.204615	0.361483	1
1214	BCKDHB	207.478	224.648	190.309	0.847141	-0.239326	0.369873	1
1215	BCKDK	877.759	907.883	847.635	0.933639	-0.0990636	0.333231	1
1216	BCL10	893.801	822.426	965.175	1.17357	0.230905	0.303975	1
1217	BCL11A	324.453	432.621	216.285	0.499941	-1.00017	0.00116881	0.100607
1218	BCL11B	574.852	591.083	558.621	0.945081	-0.0814899	0.755853	1
1219	BCL2	148.868	134.829	162.908	1.20826	0.272928	0.812987	1
1220	BCL2A1	491.436	83.2518	899.619	10.806	3.43376	0.244653	1
1221	BCL2L1	3914.65	2829.2	5000.11	1.76732	0.821567	0.000335017	0.0432556
1222	BCL2L10	54.8669	55.0981	54.6357	0.991608	-0.0121582	0.976343	1
1223	BCL2L11	641.995	659.753	624.236	0.946166	-0.0798348	0.483747	1
1224	BCL2L12	369.052	392.858	345.247	0.878808	-0.186379	0.604889	1
1225	BCL2L13	1318.01	1357.95	1278.07	0.941176	-0.0874638	0.757648	1
1226	BCL2L14	36.8449	15.3004	58.3894	3.81621	1.93214	0.116176	0.943784
1227	BCL2L15	60.5492	53.9089	67.1896	1.24635	0.317712	0.506297	1
1228	BCL2L2	1743.24	1777.88	1708.6	0.961035	-0.0573391	0.628601	1
1229	BCL3	1917.41	1751.71	2083.1	1.18919	0.249974	0.55185	1
1230	BCL6	1268.81	1309.28	1228.35	0.938188	-0.0920517	0.477294	1
1231	BCL6B	92.2625	84.3169	100.208	1.18847	0.249106	0.922302	1
1232	BCL7A	307.062	340.62	273.504	0.802957	-0.316605	0.326509	1
1233	BCL7B	948.686	902.012	995.36	1.10349	0.142072	0.549853	1
1234	BCL7C	534.012	570.088	497.936	0.873437	-0.195225	0.320776	1
1235	BCL9	322.768	377.735	267.801	0.708964	-0.496215	0.102665	0.909155
1236	BCL9L	1935.51	1839.08	2031.94	1.10487	0.143872	0.487033	1
1237	BCLAF1	2588.94	2773.62	2404.25	0.866826	-0.206185	0.359892	1
1238	BCMO1	19.4612	23.978	14.9443	0.623251	-0.682115	0.527451	1
1239	BCO2	112.346	117.734	106.959	0.908475	-0.138481	0.794461	1
1240	BCOR	897.01	943.478	850.542	0.901496	-0.149606	0.415822	1
1241	BCORL1	261.109	254.58	267.638	1.05129	0.0721612	0.812269	1
1242	BCR	2743.71	2701.98	2785.43	1.03088	0.0438831	0.833261	1
1243	BCS1L	372.362	398.447	346.278	0.869071	-0.202454	0.714718	1
1244	BDH1	1427.32	1513	1341.63	0.886732	-0.17343	0.459066	1
1245	BDH2	328.588	354.431	302.745	0.854171	-0.227403	0.455383	1
1246	BDKRB1	223.898	203.23	244.567	1.2034	0.267116	0.302007	1
1247	BDKRB2	1565.32	1345.27	1785.38	1.32715	0.408328	0.0492539	0.721718
1248	BDNF	73.9622	93.4597	54.4646	0.582761	-0.779025	0.340473	1
1249	BDP1	760.798	739.242	782.353	1.05832	0.0817721	0.640294	1
1250	BEAN1	97.9342	43.237	152.631	3.53011	1.81971	0.000556508	0.0598855
1251	BECN1	1943.67	1856.11	2031.24	1.09435	0.130075	0.684994	1
1252	BEGAIN	9.94783	10.3479	9.54776	0.922677	-0.116102	0.977649	1
1253	BEND3	102.892	110.049	95.7355	0.869933	-0.201023	0.774395	1
1254	BEND4	3.56456	4.83456	2.29455	0.474613	-1.07518	0.591936	1
1255	BEND5	13.4893	13.4609	13.5177	1.00423	0.00608292	0.715611	1
1256	BEND6	25.3386	30.28	20.3971	0.673617	-0.569999	0.476722	1
1257	BEND7	22.2629	19.4777	25.0481	1.28598	0.362874	0.847472	1
1258	BEST1	128.022	82.4911	173.553	2.10389	1.07306	0.847211	1
1259	BEST3	10.4528	17.5583	3.34732	0.19064	-2.39107	0.241231	1
1260	BEST4	3.89439	3.66643	4.12236	1.12435	0.169096	0.969325	1
1261	BET1	419.634	421.911	417.356	0.989204	-0.0156598	0.95871	1
1262	BET1L	1121.99	1036.89	1207.1	1.16416	0.219291	0.367017	1
1263	BEX1	29.7864	48.82	10.7529	0.220255	-2.18275	0.279816	1
1264	BEX2	134.974	159.389	110.56	0.693651	-0.527718	0.268494	1
1265	BEX4	689.336	492.768	885.904	1.79781	0.846241	0.0122752	0.417016
1266	BEX5	13.5073	13.9162	13.0985	0.94124	-0.087365	0.956994	1
1267	BFAR	768.987	829.793	708.181	0.853443	-0.228632	0.450171	1
1268	BFSP1	69.0027	64.1883	73.8171	1.15001	0.201644	0.674568	1
1269	BGN	2128.31	2214.2	2042.43	0.922424	-0.116498	0.528885	1
1270	BHLHA15	18.4509	14.9132	21.9886	1.47444	0.560167	0.714693	1
1271	BHLHB9	87.8548	109.063	66.6468	0.611086	-0.710553	0.216638	1
1272	BHLHE22	15.4243	6.39016	24.4584	3.82751	1.93641	0.223221	1
1273	BHLHE40	7143.58	7994.07	6293.08	0.787219	-0.345164	0.276191	1
1274	BHLHE41	284.461	330.318	238.604	0.722349	-0.469232	0.295847	1
1275	BHMT	3.96252	4.62616	3.29888	0.713093	-0.487837	0.929724	1
1276	BHMT2	28.3015	9.96036	46.6427	4.68283	2.22738	0.0409415	0.681104
1277	BICC1	28.1862	12.7376	43.6347	3.42566	1.77638	0.0850728	0.856387
1278	BICD1	132.782	168.628	96.9371	0.574859	-0.798721	0.314085	1
1279	BICD2	4706.52	4460.23	4952.82	1.11044	0.151131	0.449014	1
1280	BID	651.736	591.98	711.491	1.20188	0.265296	0.713029	1
1281	BIK	236.209	260.748	211.67	0.811779	-0.300841	0.521974	1
1282	BIN1	491.542	562.401	420.684	0.748014	-0.418864	0.322711	1
1283	BIN2	212.363	121.607	303.118	2.49261	1.31766	0.46115	1
1284	BIN3	485.39	441.222	529.558	1.20021	0.263284	0.401452	1
1285	BIRC2	1293.44	1381.21	1205.67	0.872909	-0.196097	0.381795	1
1286	BIRC3	856.625	515.177	1198.07	2.32555	1.21757	0.0743825	0.826643
1287	BIRC5	867.677	1114.1	621.255	0.557629	-0.842622	0.0108315	0.384512
1288	BIRC6	1801.24	1890.41	1712.07	0.905662	-0.142956	0.617075	1
1289	BIVM	162.808	176.698	148.918	0.842784	-0.246765	0.581753	1
1290	BLCAP	2616.51	2630.18	2602.85	0.989609	-0.015069	0.787326	1
1291	BLK	12.1532	8.54679	15.7597	1.84393	0.882782	0.708792	1
1292	BLM	169.883	189.667	150.098	0.791378	-0.337562	0.582015	1
1293	BLMH	920.747	1053.33	788.168	0.748266	-0.418376	0.116463	0.945141
1294	BLNK	975.258	861.402	1089.11	1.26435	0.338396	0.283725	1
1295	BLOC1S1	135.25	138.72	131.781	0.949979	-0.0740327	0.641522	1
1296	BLOC1S2	1321.8	1223.95	1419.66	1.1599	0.214	0.393871	1
1297	BLOC1S3	301.65	300.649	302.651	1.00666	0.00957451	0.923094	1
1298	BLVRA	1247.25	1250.86	1243.64	0.994228	-0.00835135	0.763441	1
1299	BLVRB	2189.27	2295.35	2083.19	0.90757	-0.139919	0.616193	1
1300	BLZF1	1005.63	820.658	1190.6	1.45079	0.53684	0.0268295	0.586157
1301	BMF	230.355	208.359	252.35	1.21113	0.276356	0.99356	1
1302	BMI1	16.2665	17.6824	14.8505	0.839849	-0.251798	0.856777	1
1303	BMP1	1026.46	927.583	1125.34	1.21319	0.278809	0.201727	1
1304	BMP2	285.866	299.923	271.808	0.906259	-0.142004	0.833082	1
1305	BMP2K	594.713	503.266	686.16	1.36342	0.447225	0.166579	0.994618
1306	BMP3	20.5189	18.0205	23.0173	1.27728	0.35308	0.586433	1
1307	BMP4	97.0021	94.6897	99.3144	1.04884	0.0687954	0.895228	1
1308	BMP6	424.344	366.032	482.655	1.31862	0.399025	0.241078	1
1309	BMP7	1723.14	2250.25	1196.04	0.531515	-0.911817	0.152091	0.983512
1310	BMP8A	88.4434	97.764	79.1228	0.809324	-0.305211	0.531704	1
1311	BMP8B	78.6567	94.7708	62.5427	0.659936	-0.599602	0.343385	1
1312	BMPER	23.5721	32.8656	14.2787	0.434458	-1.20271	0.366789	1
1313	BMPR1A	458.494	461.447	455.54	0.9872	-0.0185862	0.974485	1
1314	BMPR1B	36.6679	41.5284	31.8073	0.765918	-0.384738	0.766174	1
1315	BMPR2	1918.23	1715.17	2121.29	1.23678	0.306594	0.158001	0.983512
1316	BMS1	1450.82	1486.13	1415.51	0.952476	-0.0702458	0.839757	1
1317	BMX	10.513	7.60782	13.4183	1.76375	0.818643	0.635835	1
1318	BNC1	1783.4	1839.52	1727.28	0.938982	-0.0908311	0.861192	1
1319	BNC2	45.124	30.8241	59.4238	1.92783	0.946981	0.331507	1
1320	BNIP1	150.437	146.517	154.358	1.05352	0.0752135	0.83766	1
1321	BNIP2	942.511	960.879	924.144	0.961769	-0.0562374	0.68018	1
1322	BNIP3	1735.5	1892.99	1578.01	0.833611	-0.262555	0.651925	1
1323	BNIP3L	2526.45	2547.74	2505.16	0.983284	-0.0243196	0.520366	1
1324	BNIPL	2383.87	2074.2	2693.55	1.2986	0.376959	0.306602	1
1325	BOC	226.973	257.608	196.338	0.762156	-0.391841	0.372133	1
1326	BOD1	550.318	571.273	529.363	0.926638	-0.109923	0.727097	1
1327	BOD1L	1023.85	961.053	1086.64	1.13068	0.177188	0.59232	1
1328	BOK	1117.09	962.455	1271.73	1.32134	0.402005	0.0847056	0.855858
1329	BOLA1	184.39	205.89	162.89	0.79115	-0.337977	0.484781	1
1330	BOLA3	274.578	287.934	261.221	0.907226	-0.140466	0.752538	1
1331	BOP1	1276.89	1386.76	1167.01	0.841542	-0.248893	0.466721	1
1332	BORA	260.733	285.606	235.86	0.82582	-0.276101	0.599536	1
1333	BPGM	1151.54	877.362	1425.71	1.625	0.700441	0.00534902	0.264131
1334	BPHL	212.912	255.862	169.962	0.664272	-0.590154	0.126012	0.962422
1335	BPIFA1	6.96994	3.82258	10.1173	2.64672	1.40421	0.692354	1
1336	BPIFB1	540.462	99.0187	981.906	9.91637	3.30981	0.051978	0.737619
1337	BPIFB2	132.34	31.6138	233.066	7.37228	2.88211	0.100386	0.905655
1338	BPIFC	84.9204	13.189	156.652	11.8775	3.57016	0.000124669	0.0222205
1339	BPNT1	719.107	725.573	712.642	0.982178	-0.0259432	0.987459	1
1340	BPTF	1492.15	1524.32	1459.98	0.957792	-0.062215	0.797741	1
1341	BRAF	226.657	221.852	231.461	1.04332	0.061176	0.834477	1
1342	BRAP	597.97	568.688	627.252	1.10298	0.141407	0.718089	1
1343	BRAT1	757.838	863.509	652.168	0.755253	-0.404968	0.12795	0.962572
1344	BRCA1	435.336	494.665	376.006	0.760123	-0.395695	0.37296	1
1345	BRCA2	174.902	203.134	146.67	0.722036	-0.469856	0.398283	1
1346	BRCC3	805.925	824.377	787.474	0.955235	-0.0660728	0.846026	1
1347	BRD1	1014.53	1025.42	1003.64	0.978763	-0.0309689	0.888007	1
1348	BRD2	4688.74	4901.49	4476	0.913192	-0.13101	0.498098	1
1349	BRD3	642.066	747.636	536.496	0.71759	-0.478767	0.12201	0.959511
1350	BRD4	1749.7	1965.9	1533.5	0.78005	-0.358362	0.10574	0.917681
1351	BRD7	1852.33	1961.46	1743.2	0.888726	-0.17019	0.445743	1
1352	BRD8	834.123	807.922	860.324	1.06486	0.0906638	0.838966	1
1353	BRD9	642.863	675.902	609.824	0.902238	-0.14842	0.549304	1
1354	BRDT	43.1679	47.5861	38.7497	0.814307	-0.296355	0.640593	1
1355	BRE	589.806	633.666	545.945	0.861565	-0.214968	0.251313	1
1356	BRF1	597.402	625.198	569.606	0.91108	-0.13435	0.710294	1
1357	BRF2	367.549	356.96	378.139	1.05933	0.0831533	0.750978	1
1358	BRI3	1199.87	971.255	1428.49	1.47077	0.556573	0.477976	1
1359	BRI3BP	188.826	217.287	160.366	0.738038	-0.438234	0.273047	1
1360	BRIP1	171.179	204.017	138.34	0.678081	-0.560471	0.277569	1
1361	BRIX1	760.2	838.709	681.691	0.812786	-0.299053	0.446593	1
1362	BRK1	3125.3	2682.09	3568.51	1.3305	0.411964	0.150757	0.983512
1363	BRMS1	1450.93	1476.97	1424.9	0.964745	-0.0517808	0.783993	1
1364	BRMS1L	354.424	393.783	315.064	0.800096	-0.321756	0.286556	1
1365	BROX	540.158	564.605	515.712	0.913403	-0.130677	0.64295	1
1366	BRP44	767.237	848.866	685.607	0.807674	-0.308155	0.238869	1
1367	BRP44L	470.171	471.944	468.398	0.992485	-0.0108826	0.879583	1
1368	BRPF1	424.289	416.311	432.266	1.03832	0.0542578	0.961623	1
1369	BRPF3	681.657	698.228	665.087	0.952536	-0.0701546	0.687861	1
1370	BRSK1	28.4952	38.2955	18.6949	0.488176	-1.03453	0.31859	1
1371	BRSK2	25.4779	34.4609	16.4948	0.478651	-1.06295	0.620518	1
1372	BRWD1	1149.1	1154.95	1143.24	0.989861	-0.0147027	0.909564	1
1373	BRWD3	766.76	850.793	682.726	0.802458	-0.317502	0.209545	1
1374	BSCL2	31.7946	38.2937	25.2956	0.660567	-0.598223	0.561801	1
1375	BSDC1	1709.8	1572.95	1846.65	1.17401	0.231442	0.363136	1
1376	BSG	8203.01	7845.81	8560.21	1.09105	0.125723	0.527639	1
1377	BSN	18.0873	28.9527	7.22195	0.24944	-2.00324	0.28087	1
1378	BSPRY	1031.48	802.877	1260.08	1.56946	0.650264	0.0447927	0.693355
1379	BST1	49.277	29.7353	68.8187	2.31438	1.21062	0.312785	1
1380	BST2	4416.66	4924.27	3909.04	0.793832	-0.333094	0.378994	1
1381	BTAF1	875.329	934.553	816.104	0.873256	-0.195524	0.519949	1
1382	BTBD1	1374.66	1378.16	1371.16	0.994921	-0.00734682	0.983367	1
1383	BTBD10	1456.68	1320.65	1592.72	1.20602	0.270249	0.182792	1
1384	BTBD11	1498.56	1527.25	1469.86	0.962421	-0.0552605	0.990392	1
1385	BTBD16	5.20118	4.55613	5.84623	1.28316	0.359696	0.849862	1
1386	BTBD17	4.33231	8.28092	0.383701	0.0463355	-4.43174	0.210338	1
1387	BTBD19	16.5536	12.1544	20.9529	1.72389	0.785669	0.648824	1
1388	BTBD2	1617.72	1902.01	1333.43	0.70106	-0.512389	0.0535949	0.7462
1389	BTBD3	452.904	445.135	460.674	1.03491	0.0495028	0.919819	1
1390	BTBD6	1166.88	1220.41	1113.35	0.912279	-0.132453	0.811918	1
1391	BTBD7	1041.56	1090.25	992.877	0.910685	-0.134977	0.778497	1
1392	BTBD8	6.48638	6.30829	6.66447	1.05646	0.0792413	1	1
1393	BTBD9	499.373	427.953	570.793	1.33377	0.415514	0.16374	0.990489
1394	BTC	40.0349	33.7764	46.2934	1.37059	0.454793	0.466402	1
1395	BTD	194.178	192.383	195.972	1.01866	0.0266692	0.998572	1
1396	BTF3	10079	10046.8	10111.1	1.00641	0.00921156	0.931318	1
1397	BTF3L4	1460.78	1514.64	1406.93	0.928883	-0.106432	0.648191	1
1398	BTG1	3778.41	4100.91	3455.92	0.84272	-0.246874	0.128346	0.962572
1399	BTG2	2272.29	1920.02	2624.56	1.36695	0.450956	0.95934	1
1400	BTG3	885.955	804.102	967.808	1.20359	0.267342	0.396158	1
1401	BTK	129.577	79.5899	179.564	2.25612	1.17384	0.583682	1
1402	BTLA	14.1239	5.67432	22.5735	3.97818	1.99211	0.297858	1
1403	BTN2A1	455.22	423.69	486.75	1.14883	0.200171	0.648899	1
1404	BTN2A2	183.815	164.931	202.7	1.22899	0.297479	0.713417	1
1405	BTN3A1	589.423	602.717	576.129	0.955888	-0.0650871	0.666737	1
1406	BTN3A2	865.558	915.749	815.367	0.890382	-0.167503	0.454059	1
1407	BTN3A3	522.186	529.539	514.834	0.97223	-0.0406311	0.695351	1
1408	BTNL9	35.6725	45.3137	26.0314	0.57447	-0.799696	0.410097	1
1409	BTRC	745.753	688.052	803.453	1.16772	0.223696	0.354709	1
1410	BUB1	507.803	628.508	387.098	0.6159	-0.699232	0.0426253	0.68865
1411	BUB1B	414.494	511.586	317.402	0.620427	-0.688666	0.0711114	0.816371
1412	BUB3	1773	1885.31	1660.69	0.880859	-0.183017	0.592047	1
1413	BUD13	346.197	365.777	326.618	0.892944	-0.163358	0.672769	1
1414	BUD31	1528.81	1481.73	1575.89	1.06354	0.0888802	0.71084	1
1415	BVES	77.8799	75.184	80.5758	1.07171	0.0999202	0.887747	1
1416	BYSL	472.975	486.021	459.928	0.946312	-0.0796121	1	1
1417	BZRAP1	88.2776	125.637	50.9183	0.405282	-1.303	0.0698693	0.813038
1418	BZW1	9536.31	8265.46	10807.2	1.30751	0.38682	0.059274	0.767202
1419	BZW2	1400.95	1565.78	1236.13	0.789463	-0.341056	0.233037	1
1420	C10orf10	491.406	286.965	695.847	2.42485	1.27789	0.0301767	0.608964
1421	C10orf103	15.1621	16.4262	13.8979	0.846083	-0.241129	0.864258	1
1422	C10orf105	6.25542	4.93945	7.57139	1.53284	0.616209	0.801377	1
1423	C10orf11	30.7702	22.6495	38.8909	1.71708	0.779956	0.616014	1
1424	C10orf111	8.84251	8.93255	8.75247	0.979841	-0.0293807	0.974115	1
1425	C10orf114	34.6697	28.1998	41.1395	1.45886	0.544839	0.420037	1
1426	C10orf116	3157.36	1748.18	4566.53	2.61217	1.38525	0.00590934	0.276213
1427	C10orf118	959.017	807.306	1110.73	1.37584	0.460317	0.052544	0.740114
1428	C10orf12	174.446	154.164	194.729	1.26313	0.337002	0.395094	1
1429	C10orf125	131.531	136.613	126.45	0.925606	-0.11153	0.540449	1
1430	C10orf128	19.3581	13.3134	25.4027	1.90806	0.932106	0.599929	1
1431	C10orf137	297.502	301.644	293.36	0.972539	-0.0401716	0.964794	1
1432	C10orf140	14.1463	16.1085	12.184	0.756371	-0.402833	0.736983	1
1433	C10orf2	319.096	334.156	304.036	0.909862	-0.13628	0.829026	1
1434	C10orf25	28.6914	24.4995	32.8832	1.3422	0.424597	0.845348	1
1435	C10orf26	1312.41	1154.05	1470.78	1.27444	0.349865	0.210636	1
1436	C10orf28	540.769	470.476	611.062	1.29882	0.377198	0.182713	1
1437	C10orf32	300.659	248.525	352.794	1.41955	0.505438	0.212677	1
1438	C10orf35	72.7092	81.77	63.6485	0.778384	-0.361446	0.770457	1
1439	C10orf46	1780.95	1660.93	1900.96	1.14452	0.194737	0.353323	1
1440	C10orf47	487.806	404.21	571.401	1.41362	0.499399	0.0969505	0.897804
1441	C10orf54	2530.55	2203.67	2857.42	1.29666	0.374802	0.196458	1
1442	C10orf55	946.087	910.849	981.326	1.07737	0.10752	0.467702	1
1443	C10orf76	821.967	799.336	844.599	1.05663	0.0794656	0.754113	1
1444	C10orf81	34.0452	21.3795	46.7109	2.18485	1.12753	0.340058	1
1445	C10orf88	158.151	156.465	159.837	1.02155	0.0307639	0.835653	1
1446	C10orf90	6.70772	11.6366	1.77885	0.152867	-2.70965	0.136353	0.971028
1447	C10orf91	11.4257	12.8588	9.99263	0.777105	-0.363819	0.880216	1
1448	C10orf95	33.8532	33.255	34.4513	1.03597	0.0509862	0.998656	1
1449	C10orf99	2464.91	2579.33	2350.49	0.911282	-0.134031	0.748609	1
1450	C11orf1	190.143	195.315	184.972	0.947046	-0.0784943	0.79728	1
1451	C11orf10	653.474	701.826	605.123	0.862211	-0.213886	0.37894	1
1452	C11orf2	1668.69	1838.87	1498.52	0.814914	-0.29528	0.150498	0.983512
1453	C11orf20	8.11533	6.21469	10.016	1.61166	0.688549	0.706666	1
1454	C11orf21	18.83	12.7743	24.8857	1.9481	0.962067	0.626965	1
1455	C11orf24	631.476	613.343	649.609	1.05913	0.0828776	0.760871	1
1456	C11orf30	328.117	366.679	289.556	0.789673	-0.340673	0.213736	1
1457	C11orf31	1104.8	1144.23	1065.37	0.931086	-0.103014	0.630571	1
1458	C11orf35	85.8281	90.5894	81.0669	0.894882	-0.160231	0.845896	1
1459	C11orf41	362.703	327.714	397.691	1.21353	0.279211	0.324886	1
1460	C11orf45	78.976	90.5263	67.4257	0.744819	-0.425037	0.434595	1
1461	C11orf46	270.993	269.154	272.832	1.01367	0.0195842	0.78945	1
1462	C11orf48	885.555	898.323	872.787	0.971574	-0.0416037	0.762028	1
1463	C11orf49	321.86	356.161	287.559	0.807383	-0.308675	0.284611	1
1464	C11orf51	549.388	602.26	496.515	0.82442	-0.278548	0.270846	1
1465	C11orf54	348.76	351.72	345.799	0.983167	-0.0244913	0.91182	1
1466	C11orf57	601.767	592.3	611.235	1.03197	0.0453989	0.792343	1
1467	C11orf58	3123.75	3023.13	3224.36	1.06656	0.0929701	0.770793	1
1468	C11orf61	74.1827	74.8326	73.5328	0.982631	-0.0252786	0.96924	1
1469	C11orf63	71.8803	45.1814	98.5791	2.18185	1.12555	0.0392712	0.668753
1470	C11orf65	6.52014	6.46322	6.57706	1.01761	0.0251903	0.982395	1
1471	C11orf67	121.194	122.4	119.987	0.980287	-0.0287242	0.75078	1
1472	C11orf68	577.522	571.217	583.828	1.02208	0.0315041	1	1
1473	C11orf70	16.2845	18.9429	13.6261	0.719323	-0.475288	0.606669	1
1474	C11orf71	56.2756	55.932	56.6191	1.01228	0.0176139	0.966261	1
1475	C11orf73	505.462	529.08	481.843	0.910718	-0.134924	0.570395	1
1476	C11orf74	112.84	111.745	113.935	1.0196	0.0280004	0.923748	1
1477	C11orf75	158.73	133.529	183.932	1.37746	0.462014	0.674795	1
1478	C11orf80	481.697	556.609	406.786	0.730828	-0.452395	0.187261	1
1479	C11orf82	283.811	322.465	245.157	0.760258	-0.395439	0.30348	1
1480	C11orf83	464.897	518.074	411.719	0.794712	-0.331497	0.378046	1
1481	C11orf84	332.111	388.623	275.6	0.709169	-0.495798	0.16957	0.997788
1482	C11orf87	63.3109	60.1468	66.4751	1.10521	0.144325	0.800163	1
1483	C11orf9	157.149	252.013	62.2843	0.247147	-2.01656	0.123718	0.9611
1484	C11orf91	36.798	23.3711	50.2248	2.14901	1.10367	0.137015	0.971028
1485	C11orf92	155.543	218.621	92.4652	0.422948	-1.24145	0.136124	0.971028
1486	C11orf93	127.874	162.118	93.6296	0.577541	-0.792005	0.309655	1
1487	C11orf95	324.204	338.939	309.469	0.913052	-0.131231	0.627383	1
1488	C11orf96	202.755	113.612	291.898	2.56926	1.36135	0.184537	1
1489	C12orf10	461.153	504.49	417.817	0.828196	-0.271955	0.264204	1
1490	C12orf23	561.093	559.609	562.578	1.0053	0.00763312	0.696383	1
1491	C12orf26	118.18	119.169	117.192	0.983407	-0.0241389	0.97632	1
1492	C12orf29	1072.86	905.162	1240.56	1.37055	0.45475	0.0589131	0.765329
1493	C12orf32	595.649	661.915	529.383	0.799774	-0.322335	0.256129	1
1494	C12orf34	181.364	111.717	251.01	2.24684	1.1679	0.0181247	0.494117
1495	C12orf35	1511.77	1773.15	1250.38	0.705175	-0.503947	0.339144	1
1496	C12orf36	581.379	279.784	882.975	3.15592	1.65806	0.000101291	0.0192233
1497	C12orf4	489.515	446.788	532.242	1.19126	0.252494	0.353854	1
1498	C12orf43	208.56	204.971	212.148	1.03502	0.049653	0.936246	1
1499	C12orf44	964.666	965.413	963.919	0.998453	-0.00223328	0.86276	1
1500	C12orf45	136.969	128.906	145.033	1.12511	0.170061	0.932053	1
1501	C12orf49	670.885	608.39	733.379	1.20544	0.269562	0.35061	1
2657	CEACAM19	601.146	379.608	822.685	2.1672	1.11583	3.54935e-05	0.00963174
1503	C12orf51	1189.24	1201.09	1177.4	0.980277	-0.0287388	0.774595	1
1504	C12orf52	425.519	459.529	391.509	0.851978	-0.231112	0.387658	1
1505	C12orf53	13.2443	22.1786	4.3101	0.194336	-2.36337	0.222417	1
1506	C12orf54	92.6755	106.179	79.1719	0.745645	-0.42344	0.570647	1
1507	C12orf56	104.806	92.0279	117.584	1.2777	0.353552	0.494682	1
1508	C12orf57	770.143	817.218	723.069	0.884794	-0.176587	0.39889	1
1509	C12orf59	17.1255	26.4001	7.85092	0.297382	-1.74961	0.168463	0.99652
1510	C12orf60	24.596	26.0992	23.0928	0.884808	-0.176564	0.922653	1
1511	C12orf61	13.8663	8.71784	19.0148	2.18114	1.12508	0.62669	1
1512	C12orf65	234.04	261.97	206.109	0.786767	-0.345992	0.317177	1
1513	C12orf66	125.5	154.382	96.6169	0.625829	-0.676159	0.160955	0.986139
1514	C12orf68	30.9777	47.9181	14.0372	0.292942	-1.77131	0.058047	0.761384
1515	C12orf70	24.0538	23.6134	24.4943	1.03731	0.0528426	0.855572	1
1516	C12orf73	93.0624	100.162	85.9633	0.858246	-0.220538	0.601948	1
1517	C12orf75	497.225	529.517	464.932	0.878029	-0.18766	0.586272	1
1518	C12orf76	79.6716	92.5461	66.7971	0.721771	-0.470388	0.316955	1
1519	C13orf33	54.5409	37.37	71.7117	1.91897	0.940329	0.197311	1
1520	C14orf1	1122.6	1090.11	1155.09	1.05961	0.0835328	0.570676	1
1521	C14orf101	344.002	378.131	309.872	0.819483	-0.287214	0.444377	1
1522	C14orf102	266.536	277.65	255.422	0.919943	-0.120384	0.855116	1
1523	C14orf109	278.433	278.264	278.602	1.00122	0.00175189	0.937468	1
1524	C14orf118	185.576	188.215	182.937	0.971954	-0.0410396	0.95228	1
1525	C14orf119	1403.51	1400.68	1406.34	1.00405	0.00582581	0.724991	1
1526	C14orf126	478	541.157	414.843	0.766585	-0.383483	0.169326	0.997569
1527	C14orf129	1359.73	1114.31	1605.16	1.4405	0.526566	0.0222399	0.540424
1528	C14orf132	186.954	213.881	160.027	0.748207	-0.418491	0.27599	1
1529	C14orf133	532.813	515.178	550.448	1.06846	0.095536	0.709737	1
1530	C14orf135	527.108	530.545	523.671	0.987044	-0.0188131	0.820324	1
1531	C14orf142	186.835	191.13	182.54	0.955056	-0.0663434	0.880395	1
1532	C14orf149	128.317	147.554	109.079	0.739248	-0.43587	0.403894	1
1533	C14orf159	480.54	534.03	427.05	0.799674	-0.322516	0.221755	1
1534	C14orf162	5.55471	8.33462	2.7748	0.332924	-1.58674	0.479951	1
1535	C14orf166	2289.53	2236.74	2342.31	1.0472	0.0665312	0.847228	1
1536	C14orf169	304.499	310.717	298.28	0.959972	-0.0589361	0.988335	1
1537	C14orf176	51.5971	39.8625	63.3317	1.58875	0.667895	0.326982	1
1538	C14orf178	22.7736	24.0417	21.5055	0.894509	-0.160832	0.971995	1
1539	C14orf182	26.2717	23.9936	28.5498	1.18989	0.250829	0.950819	1
1540	C14orf2	1298.63	1294.27	1303	1.00674	0.00969795	0.87345	1
1541	C14orf21	472.788	479.008	466.569	0.974033	-0.0379582	0.708793	1
1542	C14orf28	70.5697	68.7765	72.3629	1.05215	0.0733339	1	1
1543	C14orf37	52.3423	54.7687	49.9159	0.911395	-0.133852	0.783952	1
1544	C14orf38	14.4578	16.3321	12.5836	0.77048	-0.376171	0.778098	1
1545	C14orf43	954.594	1122.17	787.024	0.701344	-0.511807	0.0911605	0.880417
1546	C14orf45	172.066	151.65	192.482	1.26926	0.343985	0.413637	1
1547	C14orf49	24.6851	22.2272	27.143	1.22116	0.288253	0.825124	1
1548	C14orf55	7.76661	8.85702	6.6762	0.753775	-0.407794	0.835078	1
1549	C14orf64	14.8677	15.7266	14.0089	0.890777	-0.166864	0.941633	1
1550	C14orf79	189.529	183.493	195.564	1.06578	0.0919137	0.696539	1
1551	C14orf80	263.464	287.903	239.026	0.830233	-0.268411	0.61544	1
1552	C14orf93	143.494	159.935	127.052	0.794401	-0.332061	0.414481	1
1553	C15orf17	1137.5	1156.39	1118.62	0.967334	-0.0479136	0.917385	1
1554	C15orf23	324.034	380.112	267.955	0.704936	-0.504436	0.186622	1
1555	C15orf24	1101.66	1018.96	1184.35	1.16232	0.217007	0.314838	1
1556	C15orf27	6.6393	5.69794	7.58066	1.33042	0.411884	0.803879	1
1557	C15orf29	1502.37	949.164	2055.58	2.16568	1.11482	0.00140721	0.11028
1558	C15orf33	40.1326	38.4805	41.7846	1.08587	0.118846	0.964884	1
1559	C15orf37	80.5901	73.7199	87.4603	1.18639	0.246574	0.831878	1
1560	C15orf38	190.652	210.42	170.885	0.812111	-0.300251	0.427635	1
1561	C15orf39	1217.33	1188.41	1246.25	1.04867	0.0685637	0.956693	1
1562	C15orf40	529.638	503.572	555.704	1.10352	0.142117	0.670418	1
1563	C15orf41	268.664	264.84	272.488	1.02888	0.0410717	0.764544	1
1564	C15orf42	236.106	307.502	164.709	0.535634	-0.900682	0.045951	0.697945
1565	C15orf44	746.317	774.176	718.458	0.92803	-0.107757	0.711819	1
1566	C15orf48	3279.81	1854.8	4704.82	2.53657	1.34288	0.000131233	0.0227594
1567	C15orf52	732.178	487.938	976.417	2.00111	1.0008	0.00115665	0.100107
1568	C15orf56	9.2314	9.29195	9.17084	0.986966	-0.0189282	0.99722	1
1569	C15orf57	194.368	170.04	218.695	1.28614	0.363046	0.406493	1
1570	C15orf58	46.8289	44.1334	49.5244	1.12215	0.166266	0.806161	1
1571	C15orf59	150.018	185.862	114.175	0.614298	-0.70299	0.231864	1
1572	C15orf61	88.6947	96.5944	80.795	0.836436	-0.257673	0.616258	1
1573	C15orf62	709.097	534.525	883.668	1.65318	0.725247	0.0561234	0.755603
1574	C16orf13	523.996	586.088	461.904	0.788113	-0.343526	0.237473	1
1575	C16orf42	956.381	980.592	932.17	0.95062	-0.073059	0.777846	1
1576	C16orf45	106.691	90.0173	123.364	1.37045	0.454645	0.80165	1
1577	C16orf46	18.6004	21.6186	15.5823	0.720783	-0.472363	0.700244	1
1578	C16orf48	142.06	144.865	139.256	0.961283	-0.0569668	0.845564	1
1579	C16orf5	771.628	500.151	1043.1	2.08558	1.06045	0.000179218	0.0276769
1580	C16orf52	211.55	202.759	220.34	1.08671	0.119965	0.686344	1
1581	C16orf53	749.181	846.444	651.918	0.770185	-0.376723	0.119654	0.956391
1582	C16orf54	45.7947	25.1088	66.4805	2.64769	1.40474	0.274619	1
1583	C16orf55	68.1407	72.2292	64.0523	0.886792	-0.173332	0.885487	1
1584	C16orf57	1348.81	1336.56	1361.05	1.01832	0.0261957	0.962176	1
1585	C16orf58	1212.19	1401.97	1022.41	0.729265	-0.455484	0.0764211	0.830252
1586	C16orf59	108.729	133.049	84.4096	0.634424	-0.656481	0.320029	1
1587	C16orf62	915.825	891.745	939.905	1.05401	0.0758829	0.885331	1
1588	C16orf7	802.877	755.957	849.797	1.12413	0.168815	0.610667	1
1589	C16orf70	743.963	691.589	796.336	1.15146	0.203462	0.522528	1
1590	C16orf71	9.94575	9.56616	10.3253	1.07936	0.110179	0.984383	1
1591	C16orf72	2206.1	1869.89	2542.3	1.3596	0.443186	0.0544451	0.746405
1592	C16orf73	14.8714	16.3798	13.3629	0.815814	-0.293687	0.65355	1
1593	C16orf74	223.414	247.933	198.895	0.802213	-0.317943	0.75368	1
1594	C16orf79	58.6715	65.0992	52.2439	0.802527	-0.317379	0.584842	1
1595	C16orf80	576.401	628.135	524.666	0.835276	-0.259675	0.364687	1
1596	C16orf86	19.9707	18.6463	21.2951	1.14205	0.191631	0.859978	1
1597	C16orf87	179.139	169.081	189.196	1.11896	0.162162	0.672744	1
1598	C16orf88	370.452	402.727	338.177	0.839716	-0.252026	0.428261	1
1599	C16orf91	246.631	247.061	246.202	0.996522	-0.00502584	1	1
1600	C16orf93	35.3138	36.4927	34.1348	0.935388	-0.0963628	0.81679	1
1601	C16orf95	36.141	40.6214	31.6605	0.779405	-0.359555	0.542897	1
1602	C17orf100	58.3205	58.5315	58.1094	0.99279	-0.0104398	0.940237	1
1603	C17orf101	397.956	429.724	366.189	0.85215	-0.230821	0.478315	1
8049	MDM2	3245.75	2008.44	4483.06	2.23211	1.15841	5.11632e-06	0.00268641
1605	C17orf104	9.45599	8.76558	10.1464	1.15753	0.211045	0.997454	1
1606	C17orf107	72.5687	52.7042	92.4333	1.75381	0.810495	0.788394	1
1607	C17orf108	45.7716	42.5383	49.0049	1.15202	0.204163	0.943513	1
1608	C17orf109	569.244	527.799	610.688	1.15705	0.210447	0.555269	1
1609	C17orf28	244.485	274.371	214.599	0.782149	-0.354484	0.507993	1
1610	C17orf39	564.027	505.409	622.646	1.23196	0.300961	0.338175	1
1611	C17orf48	100.963	98.9488	102.976	1.0407	0.05756	0.90659	1
1612	C17orf51	132.22	130.593	133.848	1.02493	0.0355262	1	1
1613	C17orf53	117.663	137.267	98.059	0.714367	-0.485263	0.425046	1
1614	C17orf56	347.816	372.965	322.666	0.865138	-0.208999	0.452296	1
1615	C17orf57	20.4181	19.7115	21.1247	1.0717	0.099898	0.804401	1
1616	C17orf58	155.224	149.952	160.496	1.07031	0.0980309	0.895853	1
1617	C17orf59	424.349	382.258	466.44	1.22022	0.287144	0.39258	1
1618	C17orf61	319.448	325.435	313.462	0.963208	-0.0540806	0.861684	1
1619	C17orf62	1119.48	1097.81	1141.16	1.03948	0.0558641	0.974847	1
1620	C17orf63	716.181	531.562	900.801	1.69463	0.760969	0.00491072	0.250602
1621	C17orf65	99.1007	92.3119	105.89	1.14708	0.197971	0.708087	1
1622	C17orf67	4.26598	4.26644	4.26551	0.999783	-0.000313481	0.976521	1
1623	C17orf69	63.1371	68.4756	57.7986	0.844076	-0.244556	0.675915	1
1624	C17orf70	610.602	668.135	553.07	0.827782	-0.272677	0.317059	1
1625	C17orf72	111.54	66.6433	156.437	2.34737	1.23105	0.181945	1
1626	C17orf75	295.728	336.79	254.667	0.756159	-0.403238	0.319447	1
1627	C17orf79	406.911	388.658	425.164	1.09393	0.129518	0.663437	1
1628	C17orf80	373.108	406.938	339.278	0.833733	-0.262343	0.320217	1
1629	C17orf81	500.177	522.528	477.826	0.914451	-0.129022	0.811051	1
1630	C17orf82	9.32694	6.51848	12.1354	1.86169	0.896615	0.641214	1
1631	C17orf85	904.371	928.323	880.419	0.948397	-0.0764366	0.768697	1
1632	C17orf89	392.909	341.766	444.053	1.29929	0.377721	0.243328	1
1633	C17orf90	214.933	224.305	205.56	0.916429	-0.125906	0.837268	1
1634	C17orf96	196.686	181.075	212.296	1.17242	0.229486	0.479758	1
1635	C17orf97	82.8461	89.0308	76.6614	0.861066	-0.215805	0.616485	1
1636	C17orf99	4.84925	4.20916	5.48935	1.30414	0.383102	0.97868	1
1637	C18orf1	126.474	120.5	132.449	1.09916	0.136401	0.605753	1
1638	C18orf21	344.418	301.997	386.838	1.28093	0.357195	0.553192	1
1639	C18orf25	1918.5	1612.72	2224.29	1.37922	0.46385	0.126272	0.962422
1640	C18orf26	618.411	925.034	311.789	0.337057	-1.56894	0.00556002	0.2711
1641	C18orf32	26.0181	22.4335	29.6028	1.31958	0.400078	0.666294	1
1642	C18orf34	3.96973	3.50075	4.43871	1.26793	0.342475	1	1
1643	C18orf54	86.1555	101.229	71.0824	0.702197	-0.510052	0.459905	1
1644	C18orf56	85.0369	81.2225	88.8512	1.09392	0.129511	0.896314	1
1645	C18orf8	616.541	573.449	659.633	1.15029	0.201999	0.511314	1
1646	C19orf10	1335.91	1271.6	1400.22	1.10115	0.139007	0.448013	1
1647	C19orf12	323.65	312.735	334.566	1.06981	0.0973518	0.916993	1
1648	C19orf18	6.53136	4.07783	8.9849	2.20335	1.1397	0.524373	1
1649	C19orf21	474.105	316.029	632.181	2.00039	1.00028	0.00419403	0.226203
1650	C19orf24	572.161	567.456	576.866	1.01658	0.0237268	0.811815	1
1651	C19orf25	437.143	398.2	476.085	1.19559	0.257725	0.434492	1
1652	C19orf26	49.9542	37.8824	62.026	1.63733	0.711343	0.254165	1
1653	C19orf29	472.045	500.172	443.918	0.887532	-0.172129	0.558384	1
1654	C19orf33	2605.43	2260.41	2950.45	1.30527	0.384348	0.0697336	0.81287
1655	C19orf35	10.7282	4.44571	17.0107	3.82633	1.93596	0.579809	1
1656	C19orf38	47.8388	18.0967	77.5808	4.287	2.09997	0.451494	1
1657	C19orf40	50.3772	50.7161	50.0382	0.986633	-0.0194141	0.954017	1
1658	C19orf42	984.86	1005.28	964.436	0.959367	-0.0598458	0.771533	1
1659	C19orf43	2009.8	2032.76	1986.84	0.977408	-0.0329673	0.779701	1
1660	C19orf44	208.481	225.816	191.146	0.84647	-0.240469	0.477641	1
1661	C19orf46	21.1009	21.5502	20.6515	0.958294	-0.0614599	0.860416	1
1662	C19orf47	335.527	337.109	333.945	0.990612	-0.0136073	0.986344	1
1663	C19orf48	972.469	1066.11	878.825	0.824327	-0.278712	0.430254	1
1664	C19orf51	25.8162	24.1941	27.4384	1.1341	0.181544	0.954321	1
1665	C19orf52	308.031	337.292	278.77	0.826494	-0.274923	0.475385	1
1666	C19orf53	1386.77	1386.13	1387.41	1.00093	0.0013355	0.603829	1
1667	C19orf54	190.927	217.978	163.877	0.751803	-0.411574	0.21474	1
1668	C19orf55	89.9381	97.6456	82.2305	0.842133	-0.24788	0.629365	1
1669	C19orf57	67.9568	80.9009	55.0128	0.680002	-0.556388	0.288354	1
1670	C19orf59	78.797	5.91882	151.675	25.6259	4.67953	0.277088	1
1671	C19orf6	3165.89	3167.86	3163.93	0.998761	-0.0017887	0.898857	1
1672	C19orf60	382.87	396.823	368.917	0.929678	-0.105197	0.531797	1
1673	C19orf63	2061.53	2090.79	2032.28	0.972015	-0.0409488	0.869031	1
1674	C19orf66	667.954	579.142	756.766	1.3067	0.38593	0.169888	0.99779
1675	C19orf70	576.953	630.817	523.089	0.829224	-0.270166	0.415222	1
1676	C19orf71	37.424	41.7854	33.0626	0.791247	-0.337801	0.669711	1
1677	C19orf73	22.0574	25.0781	19.0366	0.759092	-0.397653	0.752104	1
1678	C19orf76	20.0064	20.4294	19.5834	0.958587	-0.0610182	0.939971	1
1679	C19orf79	468.057	481.666	454.449	0.943495	-0.0839136	0.699033	1
1680	C19orf81	6.92317	7.39547	6.45087	0.872274	-0.197147	0.902953	1
1681	C1D	460.878	441.218	480.538	1.08912	0.12316	0.748655	1
1682	C1GALT1	957.758	908.496	1007.02	1.10845	0.14854	0.412114	1
1683	C1GALT1C1	587.81	571.204	604.417	1.05815	0.0815383	0.615003	1
1684	C1orf101	8.95234	7.49001	10.4147	1.39048	0.475579	0.719047	1
1685	C1orf106	2344.82	2338.12	2351.52	1.00573	0.00824219	0.794075	1
1686	C1orf109	289.929	305.212	274.646	0.899851	-0.152242	0.747563	1
1687	C1orf110	380.592	511.881	249.303	0.487034	-1.03791	0.204625	1
1688	C1orf111	4.50011	4.2838	4.71643	1.10099	0.138804	0.978165	1
1689	C1orf112	215.764	235.621	195.907	0.83145	-0.266298	0.654108	1
1690	C1orf114	5.25459	4.05243	6.45675	1.5933	0.67202	0.871878	1
1691	C1orf115	224.883	204.036	245.731	1.20435	0.268255	0.640959	1
1692	C1orf116	9143.17	6642.95	11643.4	1.75274	0.809616	0.0268911	0.586188
1693	C1orf122	961.692	766.006	1157.38	1.51093	0.595433	0.0811314	0.841795
1694	C1orf123	411.035	384.394	437.676	1.13861	0.187279	0.815893	1
1695	C1orf124	330.991	325.442	336.54	1.0341	0.048376	0.933374	1
1696	C1orf130	10.2645	5.5094	15.0197	2.72619	1.44689	0.420172	1
1697	C1orf131	304.295	339.341	269.249	0.793446	-0.333795	0.397059	1
1698	C1orf133	17.4776	21.0896	13.8656	0.657459	-0.605028	0.740431	1
1699	C1orf135	86.2062	99.9317	72.4806	0.725302	-0.463347	0.496617	1
1700	C1orf144	3243.5	3129.83	3357.18	1.07264	0.101168	0.844867	1
1701	C1orf159	228.527	230.626	226.428	0.9818	-0.0264995	0.914574	1
1702	C1orf162	157.998	73.29	242.705	3.31158	1.72752	0.487884	1
1703	C1orf168	9.53814	12.2705	6.80579	0.554647	-0.850358	0.633484	1
1704	C1orf170	236.082	230.127	242.037	1.05175	0.0727979	0.819119	1
1705	C1orf172	500.559	533.874	467.244	0.875195	-0.192323	0.607664	1
1706	C1orf174	382.241	416.01	348.472	0.837653	-0.255576	0.424258	1
1707	C1orf177	458.754	377.813	539.696	1.42848	0.514476	0.169987	0.998002
1708	C1orf182	6.67962	6.1585	7.20075	1.16924	0.225569	0.912282	1
1709	C1orf186	23.9827	35.3495	12.616	0.356893	-1.48644	0.33938	1
1710	C1orf192	60.2739	70.8416	49.7062	0.701652	-0.511172	0.459339	1
1711	C1orf198	860.363	896.615	824.111	0.919136	-0.12165	0.512065	1
1712	C1orf201	252.628	254.459	250.797	0.985609	-0.0209131	0.922015	1
1713	C1orf204	154.767	70.9364	238.597	3.36354	1.74998	0.0714976	0.816371
1714	C1orf21	1019.09	1187.83	850.337	0.715872	-0.482226	0.0980372	0.901163
1715	C1orf210	196.263	193.268	199.257	1.03099	0.0440316	0.804744	1
1716	C1orf212	760.859	747.444	774.275	1.0359	0.0508804	0.882738	1
1717	C1orf213	33.936	39.0602	28.8117	0.737624	-0.439042	0.602139	1
1718	C1orf216	169.386	148.933	189.84	1.27467	0.350123	0.456364	1
1719	C1orf220	5.97056	6.86715	5.07397	0.738875	-0.436597	0.793531	1
1720	C1orf226	394.272	529.883	258.661	0.488148	-1.03461	0.10259	0.909155
1721	C1orf228	9.65111	5.47797	13.8242	2.52361	1.33549	0.620563	1
1722	C1orf229	5.20685	4.09872	6.31497	1.54072	0.623602	0.853346	1
1723	C1orf233	226.634	304.462	148.805	0.488748	-1.03284	0.0107833	0.384512
1724	C1orf27	589.759	603.628	575.889	0.954045	-0.0678701	0.939183	1
1725	C1orf31	706.771	829.538	584.004	0.704011	-0.506329	0.28147	1
1726	C1orf35	393.583	411.598	375.568	0.912463	-0.132163	0.826815	1
1727	C1orf38	655.305	348.3	962.309	2.76288	1.46617	0.109971	0.929121
1728	C1orf43	3769.84	3909.3	3630.38	0.928653	-0.106789	0.728271	1
1729	C1orf50	139.757	128.471	151.042	1.17569	0.233502	0.579538	1
1730	C1orf51	104.289	116.374	92.2043	0.792307	-0.335868	0.628356	1
1731	C1orf52	332.023	335.914	328.133	0.976835	-0.0338135	0.885724	1
1732	C1orf53	32.4108	33.1754	31.6463	0.953909	-0.0680758	0.996278	1
1733	C1orf54	90.5565	65.072	116.041	1.78327	0.834525	0.36489	1
1734	C1orf55	654.562	666.855	642.268	0.96313	-0.0541969	0.952575	1
1735	C1orf56	471.656	446.835	496.477	1.1111	0.151983	0.67749	1
1736	C1orf61	52.9972	100.228	5.76603	0.0575289	-4.11957	0.249729	1
1737	C1orf63	562.965	560.883	565.048	1.00743	0.0106731	0.728158	1
1738	C1orf64	2.74669	5.2293	0.264076	0.0504993	-4.30759	0.272935	1
1739	C1orf65	3.71748	4.32596	3.109	0.718684	-0.47657	0.889123	1
1740	C1orf68	13.9757	9.90336	18.0481	1.82242	0.865857	0.439335	1
1741	C1orf74	233.862	185.251	282.474	1.52482	0.608637	0.0743266	0.826643
1742	C1orf85	1037.58	1065.59	1009.57	0.947434	-0.0779027	0.696378	1
1743	C1orf86	632.03	605.533	658.528	1.08752	0.12104	0.77149	1
1744	C1orf88	15.1247	4.34659	25.9027	5.95932	2.57515	0.0634443	0.783823
1745	C1orf9	1340.9	1158.17	1523.62	1.31554	0.395655	0.0569206	0.756257
1746	C1orf95	32.8009	5.74329	59.8585	10.4223	3.38161	0.0857936	0.859311
1747	C1orf96	262.948	297.649	228.247	0.766833	-0.383015	0.247702	1
1748	C1QA	1427.5	899.8	1955.19	2.17292	1.11963	0.391636	1
1749	C1QB	1631.43	1097.82	2165.05	1.97214	0.979765	0.404609	1
1750	C1QBP	2706.05	2890.21	2521.89	0.872562	-0.196671	0.524812	1
1751	C1QC	1406.27	994.637	1817.9	1.8277	0.870029	0.540216	1
1752	C1QL1	45.0592	74.7743	15.3441	0.205206	-2.28486	0.152625	0.983512
1753	C1QL3	7.61777	7.27893	7.95661	1.0931	0.128428	0.936268	1
1754	C1QTNF1	371.217	368.44	373.995	1.01508	0.0215906	0.956776	1
1755	C1QTNF2	13.6851	12.1049	15.2653	1.26109	0.33467	0.854284	1
1756	C1QTNF3	34.9348	23.2581	46.6115	2.0041	1.00295	0.4807	1
1757	C1QTNF6	253.494	251.485	255.503	1.01598	0.0228661	0.955069	1
1758	C1QTNF7	9.26119	5.8442	12.6782	2.16936	1.11727	0.519856	1
1759	C1QTNF9B	27.8641	30.6904	25.0378	0.815816	-0.293684	0.487767	1
1760	C1R	3324.27	3556.78	3091.76	0.869259	-0.202142	0.609692	1
1761	C1RL	614.346	675.067	553.624	0.820103	-0.286122	0.415337	1
1762	C1S	4796.94	5367.58	4226.3	0.787375	-0.344878	0.601779	1
1763	C2	438.416	266.042	610.789	2.29584	1.19902	0.182307	1
1764	C20orf11	3090.1	3032.5	3147.7	1.03799	0.0537917	0.869878	1
1765	C20orf111	901.003	871.409	930.597	1.06792	0.0948061	0.694736	1
1766	C20orf112	172.783	158.498	187.067	1.18025	0.23909	0.935298	1
1767	C20orf118	311.267	255.643	366.891	1.43517	0.521221	0.138488	0.971028
1768	C20orf132	235.4	232.117	238.683	1.02829	0.0402466	0.884167	1
1769	C20orf151	212.681	231.982	193.381	0.833604	-0.262567	0.488166	1
1770	C20orf160	49.7042	27.0995	72.3088	2.66827	1.4159	0.358458	1
1771	C20orf194	463.746	461.304	466.188	1.01059	0.0151935	0.996259	1
1772	C20orf195	4.85243	4.32348	5.38138	1.24469	0.315782	0.896167	1
1773	C20orf196	68.0562	65.3837	70.7286	1.08175	0.113363	0.881673	1
1774	C20orf197	13.9116	3.51289	24.3102	6.9203	2.79083	0.0519273	0.737619
1775	C20orf20	454.624	513.313	395.934	0.771329	-0.374582	0.304919	1
1776	C20orf202	7.41796	4.65331	10.1826	2.18825	1.12978	0.549853	1
1777	C20orf24	491.724	397.657	585.791	1.47311	0.558864	0.0550784	0.748925
1778	C20orf27	532.663	610.933	454.392	0.743768	-0.427075	0.209138	1
1779	C20orf29	203.43	215.786	191.074	0.88548	-0.175469	0.615268	1
1780	C20orf3	1961.74	2148.16	1775.33	0.826443	-0.275013	0.320186	1
1781	C20orf30	1485.99	1388.12	1583.87	1.14101	0.190313	0.516279	1
1782	C20orf4	813.894	823.234	804.554	0.977309	-0.0331134	0.883399	1
1783	C20orf43	2027.04	2004.86	2049.22	1.02213	0.0315719	0.867288	1
1784	C20orf54	393.05	317.504	468.597	1.47588	0.561573	0.0451014	0.694391
1785	C20orf7	161.327	170.396	152.258	0.893553	-0.162376	0.781069	1
1786	C20orf72	533.833	589.54	478.126	0.811016	-0.302198	0.353288	1
1787	C20orf94	36.7713	42.8187	30.7239	0.717535	-0.478878	0.651998	1
1788	C20orf96	47.324	52.493	42.1549	0.803058	-0.316424	0.522244	1
1789	C21orf119	58.8166	62.9708	54.6625	0.868061	-0.204132	0.671435	1
1790	C21orf2	211.246	198.229	224.263	1.13133	0.178024	0.908009	1
1791	C21orf33	1388.02	1404.8	1371.25	0.976113	-0.0348799	0.84591	1
1792	C21orf49	4.2956	3.27646	5.31474	1.6221	0.697863	0.833138	1
1793	C21orf56	101.32	96.0975	106.542	1.10869	0.14885	0.76418	1
1794	C21orf58	62.1357	77.0936	47.1778	0.611955	-0.708502	0.320641	1
1795	C21orf59	708.065	675.332	740.798	1.09694	0.133485	0.640127	1
1796	C21orf63	259.491	279.829	239.154	0.854644	-0.226604	0.751265	1
1797	C21orf67	28.1121	22.7936	33.4305	1.46666	0.552537	0.681737	1
1798	C21orf7	92.9608	58.0777	127.844	2.20126	1.13833	0.0646259	0.787306
1799	C21orf88	6.80791	3.47141	10.1444	2.92227	1.54709	0.51539	1
1800	C21orf91	635.225	669.945	600.505	0.89635	-0.157866	0.515686	1
1801	C22orf13	1489.71	1409.11	1570.31	1.1144	0.156266	0.597666	1
1802	C22orf15	39.3404	50.2276	28.4533	0.566487	-0.819885	0.355731	1
1803	C22orf23	329.153	303.504	354.803	1.16903	0.225306	0.356165	1
1804	C22orf25	369.182	371.527	366.836	0.987375	-0.0183295	0.894388	1
1805	C22orf26	35.7344	32.7026	38.7661	1.18541	0.245389	0.744012	1
1806	C22orf28	2265.35	1871.11	2659.6	1.4214	0.507316	0.0493621	0.722088
1807	C22orf29	630.098	646.137	614.059	0.950354	-0.0734627	0.908119	1
1808	C22orf32	551.227	572.05	530.404	0.927198	-0.109051	0.513385	1
1809	C22orf34	11.1746	6.94803	15.4013	2.21664	1.14837	0.597166	1
1810	C22orf39	263.627	271.881	255.373	0.939281	-0.0903708	0.660132	1
1811	C22orf40	90.3269	96.5055	84.1482	0.871952	-0.197679	0.627793	1
1812	C22orf45	34.8303	12.6846	56.976	4.49174	2.16727	0.526236	1
1813	C22orf46	314.995	301.108	328.882	1.09224	0.127287	0.965361	1
1814	C2CD2	898.402	882.875	913.929	1.03517	0.0498729	0.810156	1
1815	C2CD2L	393.835	303.554	484.115	1.59482	0.673394	0.0478903	0.71572
1816	C2CD3	257.211	291.189	223.233	0.766625	-0.383407	0.319382	1
1817	C2CD4A	59.6946	41.9232	77.466	1.84781	0.885813	0.192353	1
1818	C2CD4B	24.3643	15.5384	33.1901	2.136	1.09491	0.375713	1
1819	C2CD4C	18.1424	20.0467	16.238	0.81001	-0.303988	0.860652	1
1820	C2CD4D	15.1504	13.669	16.6318	1.21675	0.283033	0.906586	1
1821	C2orf15	28.9511	33.3756	24.5265	0.734864	-0.44445	0.653948	1
1822	C2orf16	36.3726	32.6809	40.0642	1.22592	0.293867	0.71545	1
1823	C2orf18	1796.48	1766.62	1826.33	1.0338	0.0479546	0.950756	1
1824	C2orf27A	24.8828	29.254	20.5116	0.701154	-0.512197	0.595274	1
1825	C2orf28	1506.69	1708.17	1305.2	0.764092	-0.388181	0.135226	0.971028
1826	C2orf29	1824.81	1753.27	1896.35	1.08161	0.113183	0.576531	1
1827	C2orf40	12.7164	2.32986	23.103	9.91603	3.30976	0.0488134	0.719997
1828	C2orf42	198.873	189.061	208.686	1.1038	0.142481	0.844207	1
1829	C2orf43	272.589	270.283	274.896	1.01707	0.0244194	0.942123	1
1830	C2orf44	216.756	224.599	208.912	0.930156	-0.104456	0.747669	1
1831	C2orf47	367.583	367.051	368.114	1.00289	0.00417021	0.927394	1
1832	C2orf49	205.307	201.248	209.365	1.04033	0.0570451	0.933548	1
1833	C2orf54	5424.56	4756.12	6093	1.28109	0.357368	0.356244	1
1834	C2orf55	351.303	387.649	314.956	0.812478	-0.299599	0.331466	1
1835	C2orf56	210.328	225.744	194.911	0.863416	-0.211871	0.603338	1
1836	C2orf62	7.70948	2.61395	12.805	4.89872	2.2924	0.707306	1
1837	C2orf63	53.3202	54.3832	52.2572	0.960907	-0.0575308	0.823609	1
1838	C2orf65	17.9287	22.5582	13.2992	0.589551	-0.762312	0.414647	1
1839	C2orf66	10.9661	7.99192	13.9402	1.74429	0.802638	0.546483	1
1840	C2orf68	513.866	571.408	456.324	0.798596	-0.324462	0.19161	1
1841	C2orf69	399.289	402	396.579	0.986515	-0.0195873	0.955943	1
1842	C2orf70	3.57584	4.55055	2.60113	0.571608	-0.806901	0.701365	1
1843	C2orf71	20.8353	15.1557	26.5148	1.74949	0.806935	0.530017	1
1844	C2orf72	16.6047	24.8862	8.3232	0.33445	-1.58014	0.24407	1
1845	C2orf74	139.057	119.629	158.485	1.3248	0.40578	0.525236	1
1846	C2orf76	119.791	130.562	109.021	0.835014	-0.260127	0.529579	1
1847	C2orf81	46.8773	39.7286	54.0259	1.35987	0.443473	0.657113	1
1848	C2orf82	7.3724	6.78827	7.95653	1.1721	0.229095	0.896883	1
1849	C2orf88	33.2613	28.5215	38.0012	1.33237	0.413993	0.681543	1
1850	C2orf89	12.9089	6.69714	19.1207	2.85505	1.51352	0.289107	1
1851	C3	1964.26	1582	2346.53	1.48327	0.568778	0.686448	1
1852	C3AR1	239.406	171.853	306.959	1.78617	0.83687	0.929477	1
1853	C3orf14	154.813	158.796	150.83	0.949839	-0.0742448	0.78026	1
1854	C3orf15	5.36859	5.26435	5.47283	1.0396	0.0560311	0.950487	1
1855	C3orf17	750.13	820.758	679.502	0.827895	-0.27248	0.418688	1
1856	C3orf18	42.8969	41.5319	44.262	1.06574	0.0918491	0.7669	1
1857	C3orf19	321.717	317.905	325.53	1.02399	0.0341952	0.965698	1
1858	C3orf23	535.351	449.259	621.444	1.38327	0.468079	0.153775	0.983512
1859	C3orf24	20.2591	20.5741	19.944	0.969375	-0.044873	0.983206	1
1860	C3orf26	488.308	584.68	391.936	0.670342	-0.57703	0.169571	0.997788
1861	C3orf32	5.8485	2.72703	8.96997	3.28928	1.71777	0.57359	1
1862	C3orf33	65.0107	66.6862	63.3351	0.949749	-0.0743824	1	1
1863	C3orf36	7.83495	5.13694	10.533	2.05044	1.03593	0.573789	1
1864	C3orf37	1230.54	1377.14	1083.93	0.787087	-0.345404	0.228977	1
1865	C3orf38	521.633	438.01	605.256	1.38183	0.466583	0.117264	0.947741
1866	C3orf39	200.478	191.477	209.479	1.09402	0.129639	0.917397	1
1867	C3orf45	206.118	194.195	218.041	1.12279	0.167089	0.64216	1
1868	C3orf52	152.069	139.227	164.91	1.18447	0.244241	0.353643	1
1869	C3orf55	8.3523	7.30243	9.40217	1.28754	0.364616	0.867114	1
1870	C3orf58	1057.63	1370.49	744.772	0.543437	-0.879816	0.0367279	0.653714
1871	C3orf62	134.628	117.575	151.682	1.29009	0.367473	0.490552	1
1872	C3orf64	466.118	409.006	523.23	1.27927	0.355326	0.25217	1
1873	C3orf67	343.879	307.809	379.948	1.23436	0.303766	0.26538	1
1874	C3orf70	47.2138	34.0103	60.4173	1.77644	0.828992	0.307728	1
1875	C3orf71	50.4573	49.095	51.8196	1.0555	0.0779208	0.990774	1
1876	C3orf72	16.861	16.4825	17.2395	1.04593	0.0647806	0.786777	1
1877	C3orf74	11.7468	5.9398	17.5539	2.9553	1.5633	0.244106	1
1878	C3orf75	338.571	300.645	376.496	1.2523	0.324575	0.430205	1
1879	C3orf78	88.4806	79.5157	97.4455	1.22549	0.293355	0.622768	1
1880	C3orf80	74.5415	86.1557	62.9273	0.73039	-0.453261	0.392982	1
1881	C4BPA	4.66527	1.1507	8.17985	7.10858	2.82956	0.241075	1
1882	C4orf19	105.667	100.206	111.128	1.109	0.149258	0.908026	1
1883	C4orf21	100.546	120.422	80.6695	0.669887	-0.57801	0.286607	1
1884	C4orf26	5.95103	4.1039	7.79815	1.90018	0.926136	0.616057	1
1885	C4orf27	307.168	334.893	279.443	0.834426	-0.261144	0.363854	1
1886	C4orf29	87.921	92.7697	83.0723	0.895468	-0.159286	0.667942	1
1887	C4orf3	6124.91	5542.33	6707.49	1.21023	0.275281	0.393668	1
1888	C4orf32	317.232	270.229	364.235	1.34788	0.430688	0.157038	0.983512
1889	C4orf33	284.13	275.17	293.089	1.06512	0.0910191	0.86989	1
1890	C4orf34	723.025	715.598	730.451	1.02076	0.0296373	0.791801	1
1891	C4orf36	37.695	36.7588	38.6311	1.05094	0.0716747	0.927771	1
1892	C4orf38	8.82285	10.2396	7.40613	0.723285	-0.467363	0.85078	1
1893	C4orf42	202.074	219.106	185.043	0.844535	-0.24377	0.422538	1
1894	C4orf43	319.479	345.519	293.439	0.849272	-0.235701	0.478029	1
1895	C4orf46	147.126	165.646	128.606	0.776393	-0.365141	0.482381	1
1896	C4orf47	5.81863	5.04212	6.59514	1.30801	0.387372	0.839888	1
1897	C4orf48	51.2883	40.2349	62.3417	1.54944	0.63175	0.374239	1
1898	C4orf52	243.561	235.731	251.39	1.06643	0.0927909	0.869994	1
1899	C4orf6	7.70008	6.93222	8.46793	1.22153	0.288692	0.802695	1
1900	C5	74.4413	82.2541	66.6286	0.810034	-0.303946	0.624348	1
1901	C5AR1	275.709	136.911	414.506	3.02755	1.59815	0.742383	1
1902	C5orf15	1119.54	1088.83	1150.26	1.05642	0.0791772	0.668696	1
1903	C5orf20	34.6931	15.1708	54.2154	3.57366	1.8374	0.156842	0.983512
1904	C5orf22	577.78	586.306	569.254	0.970916	-0.0425813	0.919309	1
1905	C5orf24	953.019	959.816	946.223	0.985838	-0.0205768	1	1
1906	C5orf25	104.901	103.303	106.499	1.03094	0.0439607	0.835506	1
1907	C5orf28	230.593	249.163	212.022	0.850936	-0.232878	0.704159	1
1908	C5orf30	160.408	181.118	139.698	0.771308	-0.374621	0.464628	1
1909	C5orf34	44.733	47.7415	41.7245	0.873968	-0.194348	0.957158	1
1910	C5orf38	50.0684	67.2056	32.9313	0.490008	-1.02912	0.253194	1
1911	C5orf39	33.8213	29.3476	38.295	1.30487	0.38391	0.852246	1
1912	C5orf4	114.802	110.982	118.621	1.06883	0.0960277	0.791999	1
1913	C5orf41	293.295	264.819	321.77	1.21506	0.281022	0.51986	1
1914	C5orf42	271.891	280.669	263.113	0.937448	-0.0931888	0.843217	1
1915	C5orf43	1488.06	1430.05	1546.08	1.08114	0.112553	0.583277	1
1916	C5orf44	433.51	406.071	460.95	1.13515	0.182878	0.496143	1
1917	C5orf45	408.811	369.814	447.808	1.2109	0.27608	0.315436	1
1918	C5orf46	7.93019	5.3399	10.5205	1.97017	0.978318	0.753922	1
1919	C5orf51	831.302	886.595	776.009	0.875269	-0.192202	0.522839	1
1920	C5orf54	73.8268	82.9506	64.7031	0.780019	-0.358418	0.61875	1
1921	C5orf55	47.6727	51.346	43.9993	0.856918	-0.222771	0.751478	1
1922	C5orf56	46.624	35.5051	57.7428	1.62632	0.701614	0.364359	1
1923	C5orf62	521.018	366.091	675.945	1.84638	0.884702	0.0236414	0.554555
1924	C5orf63	51.3464	52.8494	49.8435	0.943122	-0.0844841	0.90248	1
1925	C5orf65	59.5999	63.4178	55.7821	0.879596	-0.185087	0.820207	1
1926	C6orf1	348.412	350.536	346.288	0.98788	-0.0175927	0.825304	1
1927	C6orf10	6.20972	5.52678	6.89266	1.24714	0.318622	0.961698	1
1928	C6orf106	3760.22	3740.28	3780.16	1.01066	0.0153004	0.994106	1
1929	C6orf108	445.989	506.387	385.59	0.761455	-0.39317	0.226951	1
1930	C6orf115	908.233	865.416	951.051	1.09895	0.136128	0.660907	1
1931	C6orf120	958.779	940.706	976.851	1.03842	0.0543949	0.818669	1
1932	C6orf130	398.993	428.211	369.775	0.863534	-0.211676	0.452038	1
1933	C6orf132	4227.72	3824.24	4631.19	1.21101	0.276209	0.282919	1
1934	C6orf136	265.916	289.084	242.748	0.839713	-0.252031	0.499354	1
1935	C6orf141	79.4175	76.4045	82.4304	1.07887	0.109519	0.705114	1
1936	C6orf15	161.186	41.7662	280.605	6.71848	2.74813	0.32082	1
1937	C6orf162	89.6143	103.32	75.9088	0.734698	-0.444778	0.360723	1
1938	C6orf165	4.27213	2.87274	5.67153	1.97426	0.981309	0.71165	1
1939	C6orf170	87.7784	95.8864	79.6704	0.830884	-0.267282	0.550335	1
1940	C6orf174	12.7153	16.7516	8.67902	0.518102	-0.948693	0.460881	1
1941	C6orf192	479.047	489.906	468.188	0.955669	-0.0654167	0.934582	1
1942	C6orf201	45.1626	48.9049	41.4202	0.846955	-0.239644	0.762039	1
1943	C6orf203	235.012	253.943	216.08	0.850901	-0.232938	0.608804	1
1944	C6orf211	593.249	561.571	624.926	1.11282	0.154216	0.621774	1
1945	C6orf223	49.8651	30.7255	69.0046	2.24584	1.16726	0.73669	1
1946	C6orf225	43.4256	41.6996	45.1515	1.08278	0.114741	0.799078	1
1947	C6orf226	67.0053	70.4432	63.5673	0.902391	-0.148176	0.734132	1
1948	C6orf228	396.326	374.905	417.746	1.11427	0.156101	0.568541	1
1949	C6orf25	18.7794	17.5896	19.9692	1.13528	0.183054	0.939993	1
1950	C6orf47	888.112	888.702	887.523	0.998673	-0.00191538	0.938837	1
1951	C6orf48	955.611	971.651	939.57	0.966983	-0.0484376	0.742116	1
1952	C6orf52	13.4678	12.2376	14.6981	1.20106	0.264304	0.939342	1
1953	C6orf57	84.5037	83.9523	85.055	1.01313	0.0188263	1	1
1954	C6orf58	7.22165	0.720885	13.7224	19.0355	4.25062	0.217699	1
1955	C6orf62	3774.97	3521.35	4028.59	1.14405	0.194147	0.493209	1
1956	C6orf70	270.057	273.174	266.939	0.977179	-0.0333055	0.893888	1
1957	C6orf72	660.665	625.003	696.327	1.11412	0.155903	0.504505	1
1958	C6orf89	1993.25	1992.12	1994.37	1.00113	0.00162326	0.881363	1
1959	C6orf97	10.7855	6.41675	15.1542	2.36166	1.2398	0.730414	1
1960	C7	40.1501	19.06	61.2403	3.21304	1.68394	0.383954	1
1961	C7orf10	176.311	127.549	225.073	1.7646	0.81934	0.145722	0.98051
1962	C7orf11	565.295	601.855	528.734	0.878507	-0.186874	0.625085	1
1963	C7orf13	84.6936	79.8278	89.5594	1.12191	0.165954	0.720855	1
1964	C7orf23	243.176	244.883	241.469	0.986059	-0.0202537	0.93015	1
1965	C7orf25	304.839	280.555	329.124	1.17312	0.230346	0.497138	1
1966	C7orf26	413.219	440.863	385.575	0.87459	-0.193322	0.500698	1
1967	C7orf29	121.582	106.699	136.465	1.27897	0.354984	0.434201	1
1968	C7orf31	70.803	73.1535	68.4525	0.935737	-0.0958247	0.732361	1
1969	C7orf41	445.486	450.538	440.434	0.977574	-0.0327222	0.530869	1
1970	C7orf42	2268.3	2264.87	2271.73	1.00303	0.00436577	0.898316	1
1971	C7orf43	461.411	422.835	499.987	1.18246	0.241796	0.40971	1
1972	C7orf44	409.03	441.51	376.549	0.852867	-0.229608	0.456265	1
1973	C7orf46	66.1778	72.3693	59.9862	0.828889	-0.270748	0.599786	1
1974	C7orf49	686.758	688.312	685.203	0.995484	-0.00652984	0.983829	1
1975	C7orf50	787.576	804.436	770.717	0.958084	-0.0617759	0.722659	1
1976	C7orf53	15.6578	11.9703	19.3453	1.61611	0.692522	0.632893	1
1977	C7orf55	7.89661	9.4577	6.33553	0.66988	-0.578025	0.801322	1
1978	C7orf57	25.8473	19.6959	31.9986	1.62463	0.70011	0.441235	1
1979	C7orf58	54.3869	33.1387	75.6351	2.28238	1.19054	0.233712	1
1980	C7orf59	879.203	907.284	851.121	0.938097	-0.0921909	0.443517	1
1981	C7orf60	448.358	436.379	460.337	1.0549	0.0771118	0.78161	1
1982	C7orf61	8.10984	7.86019	8.3595	1.06352	0.0888522	0.966349	1
1983	C7orf63	46.7031	36.8305	56.5756	1.53611	0.619279	0.477034	1
1984	C7orf70	655.932	654.692	657.172	1.00379	0.00545643	0.91907	1
1985	C7orf73	1951.52	1945.98	1957.06	1.00569	0.00819123	1	1
1986	C8G	10.9073	9.786	12.0286	1.22916	0.297675	0.70877	1
1987	C8orf31	4.49807	3.51284	5.48329	1.56093	0.642404	0.880444	1
1988	C8orf33	910.673	976.241	845.104	0.865672	-0.208107	0.492644	1
1989	C8orf34	5.39581	3.51173	7.27989	2.07302	1.05173	0.594535	1
1990	C8orf37	42.4588	52.7085	32.209	0.611079	-0.71057	0.395735	1
1991	C8orf38	210.489	211.002	209.977	0.995141	-0.00702751	0.852485	1
1992	C8orf39	9.11787	10.0657	8.17007	0.811676	-0.301025	0.839917	1
1993	C8orf4	362.335	359.189	365.481	1.01752	0.0250557	0.984901	1
1994	C8orf40	473.085	510.782	435.388	0.852395	-0.230405	0.429674	1
1995	C8orf42	189.842	170.347	209.338	1.22889	0.297359	0.356751	1
1996	C8orf44	16.3223	17.6183	15.0264	0.852883	-0.22958	0.765562	1
1997	C8orf45	152.8	168.698	136.903	0.811531	-0.301282	0.463165	1
1998	C8orf46	47.4854	93.3568	1.61409	0.0172895	-5.85396	0.161854	0.98765
[truncated: 13,754 more rows]
