# Supplementary material for: Paired whole exome and transcriptome analyses for the Immunogenomic changes during concurrent chemoradiotherapy in esophageal squamous cell carcinoma
Source: J Immunother Cancer. 2019 May 16;7:128. doi: 10.1186/s40425-019-0609-x (PMC6524245; doi:10.1186/s40425-019-0609-x)
Supplement: Supplementary file 5 — Table S5. The difference between groups for relative fractions of major immune cell types compared by surgical pathology. The significance was measured by t-test between two sample groups. (XLSX 12 kb) [file 40425_2019_609_MOESM5_ESM.xlsx]

## Sheet: Sheet1
Additional file 5: Table S5. The difference between groups for relative fractions of major immune cell types compared by surgical pathology. The significance was measured by t-test between two sample groups.
Cell types	pCR	Non-pCR	Pre	Post
	(Pre vs. Post)	(Pre vs. Post)	(pCR vs. Non-pCR)	(pCR vs. Non-pCR)
B.cells.naive	0.29144	0.10008	0.39556	0.81531
B.cells.memory	0.54405	0.67719	0.38004	0.40957
Plasma.cells	0.39125	0.14469	0.69366	0.32165
T.cells.CD8	0.7857	0.14796	0.63282	0.33721
T.cells.CD4.naive	0.3739	0.33556	0.33556	0.3739
T.cells.CD4.memory.resting	0.7199	0.40168	0.93618	0.96087
T.cells.CD4.memory.activated	0.20635	0.74626	0.10582	0.39145
T.cells.follicular.helper	0.61497	0.15275	0.8639	0.82637
T.cells.regulatory..Tregs.	0.43595	0.41418	0.40428	0.56012
NK.cells.resting	0.59106	0.00054	0.95899	0.20029
NK.cells.activated	0.8085	0.29492	0.74852	0.61347
Monocytes	0.5593	0.05585	0.42311	0.18856
Macrophages.M0	0.47688	0.75991	0.93815	0.23123
Macrophages.M1	0.24795	0.52673	0.77154	0.46422
Macrophages.M2	0.83723	0.34155	0.45528	0.39048
Dendritic.cells.resting	0.47534	0.98928	0.23771	0.81866
Dendritic.cells.activated	0.00942	0.20267	0.00265	0.34592
Mast.cells.resting	0.16753	0.02523	0.04112	0.14703
Mast.cells.activated	0.13482	0.06797	0.26443	0.01064
Eosinophils	0.3739	0.35065	0.37869	0.33556
Neutrophils	0.02338	0.00963	0.07722	0.04903
