# Supplementary material for: Paired whole exome and transcriptome analyses for the Immunogenomic changes during concurrent chemoradiotherapy in esophageal squamous cell carcinoma
Source: J Immunother Cancer. 2019 May 16;7:128. doi: 10.1186/s40425-019-0609-x (PMC6524245; doi:10.1186/s40425-019-0609-x)
Supplement: Supplementary file 6 — Table S6. Differentially expressed genes between of pre-concurrent chemoradiation therapy (CCRT) and post-CCRT in no pCR and pCR patients (XLSX 3700 kb) [file 40425_2019_609_MOESM6_ESM.xlsx]

## Sheet: Sheet1
Additional file 6: Table S6. Differentially expressed genes of pre-concurrent chemoradiation therapy (CCRT) and post-CCRT in no pCR and pCR patients
non_pCR patients										pCR patients
	id	baseMean	baseMeanA	baseMeanB	foldChange	log2FoldChange	pval	padj			id	baseMean	baseMeanA	baseMeanB	foldChange	log2FoldChange	pval	padj
1	A1BG	51.0595	33.1653	68.9538	2.0791	1.05596	0.519291	1		1	A1BG	35.1711	25.6628	44.6795	1.74102	0.799934	0.84595	1
2	A2LD1	131.975	144.74	119.211	0.823626	-0.279939	0.460071	1		2	A2LD1	139.028	137.398	140.658	1.02373	0.033834	0.921433	1
3	A2M	2534.93	2168.41	2901.45	1.33805	0.420132	0.277495	1		3	A2M	8836.01	7398.18	10273.8	1.3887	0.473734	0.964947	1
4	A2ML1	41311.4	29789.1	52833.7	1.77359	0.826675	0.0629157	0.999712		4	A2ML1	46406.2	30788.2	62024.1	2.01454	1.01045	0.204133	1
5	A4GALT	967.459	947.326	987.592	1.0425	0.0600542	0.476613	1		5	A4GALT	734.473	616.94	852.006	1.38102	0.465733	0.315058	1
6	AAAS	436.329	518.813	353.845	0.682029	-0.552095	0.0964462	1		6	AAAS	579.473	690.373	468.573	0.678725	-0.559102	0.388506	1
7	AACS	1436.91	1533.16	1340.66	0.874443	-0.193564	0.574371	1		7	AACS	1604.57	1856.48	1352.65	0.728613	-0.456776	0.384818	1
8	AADAC	67.52	84.4338	50.6063	0.59936	-0.738504	0.502672	1		8	AADAC	22.7966	25.94	19.6533	0.757646	-0.400404	0.884607	1
9	AADACL2	4.14136	4.45025	3.83247	0.861182	-0.21561	0.936597	1		9	AADACL2	4.00549	5.62504	2.38594	0.424164	-1.23731	0.896057	1
10	AADAT	36.4074	42.1515	30.6633	0.727454	-0.459071	0.712177	1		10	AADAT	86.1136	113.406	58.8217	0.518685	-0.94707	0.511045	1
11	AAGAB	1302.22	1253.63	1350.8	1.07751	0.107699	0.655823	1		11	AAGAB	1262.44	1137.54	1387.33	1.21959	0.286391	0.596957	1
12	AAK1	822.745	775.314	870.175	1.12235	0.166525	0.524209	1		12	AAK1	904.191	866.402	941.979	1.08723	0.120659	0.870758	1
13	AAMP	2298.47	2202.86	2394.08	1.08681	0.120096	0.663892	1		13	AAMP	2091.99	2108.4	2075.58	0.984433	-0.0226356	0.980714	1
14	AANAT	6.21071	6.15794	6.26348	1.01714	0.0245182	0.964656	1		14	AANAT	9.11337	14.7308	3.49596	0.237324	-2.07507	0.686021	1
15	AARS	2347.78	2803.15	1892.41	0.675103	-0.566821	0.126905	1		15	AARS	2644.46	3169.34	2119.57	0.668773	-0.580412	0.547618	1
16	AARS2	561.913	522.055	601.771	1.1527	0.205015	0.530053	1		16	AARS2	571.268	562.963	579.573	1.0295	0.0419503	0.919855	1
17	AARSD1	444.989	486.846	403.132	0.828049	-0.272212	0.471508	1		17	AARSD1	476.839	470.272	483.405	1.02793	0.0397366	1	1
18	AASDH	231.654	247.738	215.569	0.870149	-0.200666	0.503774	1		18	AASDH	260.554	278.858	242.25	0.868721	-0.203035	0.83221	1
19	AASDHPPT	747.101	729.523	764.68	1.04819	0.0679022	0.79282	1		19	AASDHPPT	869.724	844.66	894.787	1.05935	0.0831742	0.81184	1
20	AASS	295.167	328.683	261.65	0.796056	-0.329059	0.45764	1		20	AASS	315.843	404.047	227.639	0.563397	-0.827776	0.298946	1
21	AATF	1216.95	1298.69	1135.2	0.87411	-0.194113	0.618057	1		21	AATF	969.67	936.476	1002.86	1.07089	0.0988132	1	1
22	AATK	36.6462	23.3048	49.9875	2.14495	1.10094	0.24842	1		22	AATK	223.525	411.85	35.2008	0.0854699	-3.54844	0.280423	1
23	ABAT	393.004	438.98	347.028	0.790533	-0.339102	0.299354	1		23	ABAT	778.281	1176.56	380.002	0.322977	-1.6305	0.225892	1
24	ABCA1	1159.37	957.375	1361.36	1.42197	0.507893	0.0950851	1		24	ABCA1	1166.7	1141.18	1192.22	1.04473	0.0631292	0.939927	1
25	ABCA10	22.1153	19.598	24.6326	1.25689	0.329864	0.853923	1		25	ABCA10	24.552	24.2387	24.8653	1.02585	0.0368239	1	1
26	ABCA12	790.202	472.419	1107.99	2.34535	1.2298	0.0027333	0.241851		26	ABCA12	699.251	426.925	971.577	2.27576	1.18635	0.271984	1
27	ABCA13	769.782	903.23	636.334	0.704509	-0.505309	0.660825	1		27	ABCA13	194.868	150.348	239.388	1.59223	0.671046	0.427615	1
28	ABCA2	331.108	406.699	255.516	0.628269	-0.670545	0.17498	1		28	ABCA2	1251.72	2145.83	357.624	0.16666	-2.58502	0.30464	1
29	ABCA3	76.6016	85.0063	68.197	0.802258	-0.317862	0.686956	1		29	ABCA3	212.089	341.574	82.6043	0.241834	-2.04791	0.267013	1
30	ABCA4	139.653	210.886	68.4199	0.324441	-1.62397	0.400431	1		30	ABCA4	5.46179	6.83951	4.08408	0.597131	-0.743882	0.916037	1
31	ABCA5	514.751	520.094	509.408	0.979454	-0.0299507	0.98505	1		31	ABCA5	576.341	604.607	548.074	0.906498	-0.141625	1	1
32	ABCA6	18.3673	11.6918	25.0428	2.1419	1.09889	0.327953	1		32	ABCA6	27.8827	28.5606	27.2049	0.952535	-0.0701562	0.931263	1
33	ABCA7	701.562	618.726	784.398	1.26776	0.342286	0.204452	1		33	ABCA7	777.121	673.708	880.534	1.307	0.386256	0.619672	1
34	ABCA8	31.9384	17.5416	46.3353	2.64146	1.40133	0.0476474	0.919191		34	ABCA8	77.1019	124.434	29.7703	0.239247	-2.06343	0.404309	1
35	ABCA9	16.6979	9.55431	23.8415	2.49537	1.31925	0.325677	1		35	ABCA9	19.7595	20.2322	19.2868	0.953274	-0.0690365	0.925363	1
36	ABCB1	36.8427	33.6222	40.0633	1.19157	0.252869	0.841623	1		36	ABCB1	241.168	367.039	115.297	0.314126	-1.67058	0.345936	1
37	ABCB10	421.796	456.765	386.826	0.846883	-0.239766	0.597896	1		37	ABCB10	519.296	536.124	502.468	0.937224	-0.093534	0.910821	1
38	ABCB11	14.7318	5.39389	24.0696	4.46238	2.15781	0.0301312	0.798733		38	ABCB11	7.8032	3.36615	12.2402	3.63627	1.86246	0.818706	1
39	ABCB4	13.0381	6.55354	19.5226	2.97894	1.5748	0.499468	1		39	ABCB4	54.3152	50.2467	58.3836	1.16194	0.216533	1	1
40	ABCB6	802.02	949.147	654.893	0.68998	-0.535373	0.146455	1		40	ABCB6	574.283	674.272	474.293	0.703415	-0.507552	0.488323	1
41	ABCB7	353.627	366.97	340.284	0.927282	-0.108921	0.803026	1		41	ABCB7	404.791	464.682	344.9	0.742228	-0.430066	0.586948	1
42	ABCB8	651.091	613.784	688.398	1.12156	0.165512	0.542297	1		42	ABCB8	622.201	646.669	597.733	0.924326	-0.113527	0.834233	1
43	ABCB9	163.091	144.036	182.147	1.2646	0.338676	0.272406	1		43	ABCB9	145.625	139.711	151.54	1.08467	0.11725	0.909131	1
44	ABCC1	3789.95	4218.2	3361.69	0.796949	-0.32744	0.746298	1		44	ABCC1	1737.98	1859.89	1616.06	0.868899	-0.202739	0.792741	1
45	ABCC10	456.165	503.973	408.356	0.810274	-0.303518	0.501264	1		45	ABCC10	447.595	515.858	379.332	0.735342	-0.443513	0.576384	1
46	ABCC11	6.66732	3.60941	9.72524	2.69441	1.42997	0.410701	1		46	ABCC11	7.20395	8.03909	6.36881	0.79223	-0.336008	0.939917	1
47	ABCC2	85.5641	100.184	70.9442	0.708139	-0.497895	0.673954	1		47	ABCC2	7.89141	6.66357	9.11924	1.36852	0.452619	0.970926	1
48	ABCC3	636.843	652.636	621.05	0.951601	-0.0715706	0.779554	1		48	ABCC3	264.278	280.405	248.151	0.884971	-0.176297	1	1
49	ABCC4	231.768	250.817	212.718	0.848098	-0.237697	0.654267	1		49	ABCC4	205.411	227.78	183.042	0.803592	-0.315465	0.63124	1
50	ABCC5	2235.04	2731.48	1738.6	0.636504	-0.651759	0.435259	1		50	ABCC5	1007.55	1295.04	720.057	0.55601	-0.846817	0.153129	1
51	ABCC6	13.5564	8.41431	18.6984	2.22222	1.152	0.352356	1		51	ABCC6	17.8805	20.0643	15.6967	0.782317	-0.354175	0.883212	1
52	ABCC8	5.00232	0.286969	9.71767	33.8631	5.08164	0.283564	1		52	ABCC8	81.7683	162.975	0.561395	0.00344466	-8.18142	0.089209	1
53	ABCC9	655.319	688.314	622.325	0.904129	-0.145399	0.809981	1		53	ABCC9	905.511	888.321	922.701	1.0387	0.0547818	0.89789	1
54	ABCD1	294.155	256.375	331.936	1.29473	0.372649	0.430763	1		54	ABCD1	372.475	353.321	391.63	1.10843	0.148512	0.947205	1
55	ABCD2	4.56472	5.47444	3.655	0.667647	-0.582842	0.538157	1		55	ABCD2	13.5083	16.119	10.8976	0.676072	-0.56475	0.831366	1
56	ABCD3	1229.72	1127.24	1332.19	1.18181	0.241002	0.414556	1		56	ABCD3	1433.62	1375	1492.24	1.08527	0.118049	0.722897	1
57	ABCD4	476.686	513.512	439.861	0.856574	-0.22335	0.597093	1		57	ABCD4	528.062	587.872	468.252	0.796521	-0.328215	0.586428	1
58	ABCE1	1833.41	1912.49	1754.33	0.917298	-0.124538	0.748031	1		58	ABCE1	1804.39	1823.57	1785.21	0.978964	-0.0306725	0.931539	1
59	ABCF1	1867.39	1946.42	1788.35	0.918786	-0.122199	0.723992	1		59	ABCF1	1787.94	1872.3	1703.59	0.909893	-0.136231	0.795396	1
60	ABCF2	1313.63	1267.7	1359.56	1.07246	0.100926	0.700196	1		60	ABCF2	1238.86	1157.7	1320.02	1.14021	0.189305	0.756433	1
61	ABCF3	1353.76	1403.39	1304.13	0.929275	-0.105823	0.909355	1		61	ABCF3	1160.89	1185.72	1136.07	0.958121	-0.0617196	0.914171	1
62	ABCG1	645.624	394.31	896.937	2.2747	1.18568	0.000225188	0.0487331		62	ABCG1	687.018	618.593	755.443	1.22123	0.288332	0.873831	1
63	ABCG2	49.7727	48.0986	51.4467	1.06961	0.0970833	0.871287	1		63	ABCG2	300.644	571.606	29.6819	0.0519272	-4.26736	0.196284	1
64	ABCG4	87.2544	31.2121	143.297	4.59106	2.19883	1.21972e-05	0.00718789		64	ABCG4	60.0138	22.4061	97.6215	4.35691	2.12331	0.196216	1
65	ABHD1	31.3758	30.8293	31.9222	1.03545	0.0502568	0.930707	1		65	ABHD1	28.4337	27.6267	29.2407	1.05842	0.0819155	1	1
66	ABHD10	370.875	436.746	305.004	0.698356	-0.517966	0.207296	1		66	ABHD10	494.851	535.213	454.49	0.849176	-0.235865	0.701944	1
67	ABHD11	426.364	426.981	425.747	0.99711	-0.00417546	0.744413	1		67	ABHD11	535.523	582.575	488.471	0.838468	-0.254173	0.775945	1
68	ABHD12	1383.89	1268.76	1499.01	1.18148	0.24059	0.423516	1		68	ABHD12	1415.69	1466.56	1364.83	0.930635	-0.103713	0.818266	1
69	ABHD12B	5.91434	4.59485	7.23383	1.57433	0.654742	0.571463	1		69	ABHD12B	5.52597	2.13864	8.91331	4.16775	2.05927	0.87654	1
70	ABHD13	450.11	426.84	473.38	1.10904	0.149305	0.616813	1		70	ABHD13	538.701	442.279	635.124	1.43603	0.522081	0.445902	1
71	ABHD14A	45.6429	45.0699	46.2159	1.02543	0.036225	0.953098	1		71	ABHD14A	66.6319	76.8244	56.4394	0.734654	-0.444862	0.730832	1
72	ABHD14B	639.103	675.62	602.586	0.891901	-0.165045	0.481838	1		72	ABHD14B	763.856	792.952	734.759	0.926612	-0.109963	0.84151	1
73	ABHD15	290.473	293.489	287.457	0.979448	-0.0299592	0.937133	1		73	ABHD15	288.434	285.768	291.099	1.01865	0.0266653	0.962941	1
74	ABHD16A	904.15	881.079	927.22	1.05237	0.0736393	0.811594	1		74	ABHD16A	1159.72	1041.73	1277.7	1.22652	0.294566	0.626471	1
75	ABHD16B	159.989	112.5	207.477	1.84424	0.883024	0.0206845	0.684609		75	ABHD16B	157.201	94.0224	220.379	2.3439	1.22891	0.293015	1
76	ABHD2	2682.05	2375.46	2988.63	1.25813	0.331275	0.228771	1		76	ABHD2	2160.47	2322.1	1998.84	0.86079	-0.216267	0.698896	1
77	ABHD3	897.946	739.208	1056.68	1.42948	0.515492	0.0663725	1		77	ABHD3	598.302	512.792	683.812	1.33351	0.415226	0.574855	1
78	ABHD4	1553.74	1501.89	1605.58	1.06904	0.0963192	0.724217	1		78	ABHD4	1340.73	1252.65	1428.81	1.14063	0.189826	0.610253	1
79	ABHD5	1338.85	1029.75	1647.95	1.60033	0.678372	0.0401959	0.866923		79	ABHD5	1571.17	1323.3	1819.04	1.37462	0.459035	0.343394	1
80	ABHD6	213.029	190.675	235.383	1.23447	0.303894	0.446524	1		80	ABHD6	252.524	289.711	215.337	0.74328	-0.428022	0.548398	1
81	ABHD8	209.006	160.681	257.332	1.60151	0.679429	0.0564394	0.967269		81	ABHD8	205.509	163.312	247.706	1.51677	0.601001	0.633939	1
82	ABI1	3295.43	3115.7	3475.15	1.11537	0.157517	0.619404	1		82	ABI1	3172.29	2832.1	3512.48	1.24024	0.310621	0.442265	1
83	ABI2	374.364	400.824	347.903	0.867968	-0.204286	0.576023	1		83	ABI2	479.018	631.321	326.715	0.517511	-0.950338	0.239279	1
84	ABI3	157.239	142.636	171.841	1.20475	0.268738	0.776218	1		84	ABI3	240.759	166.515	315.004	1.89174	0.919716	0.707583	1
85	ABI3BP	33.6455	37.7294	29.5617	0.783519	-0.35196	0.612041	1		85	ABI3BP	119.094	33.4334	204.755	6.12427	2.61454	0.432632	1
86	ABL1	1135.81	1195.63	1075.99	0.899937	-0.152104	0.683176	1		86	ABL1	1327.5	1447.23	1207.78	0.834543	-0.260941	0.554752	1
87	ABL2	718.898	671.132	766.665	1.14235	0.191999	0.636419	1		87	ABL2	555.116	548.868	561.363	1.02277	0.0324749	0.929565	1
88	ABLIM1	13386.4	11610.2	15162.5	1.30596	0.385112	0.367518	1		88	ABLIM1	16113.2	15607.6	16618.8	1.06478	0.0905612	0.773253	1
89	ABLIM2	434.487	487.665	381.309	0.781909	-0.354928	0.311417	1		89	ABLIM2	400.802	440.928	360.677	0.817994	-0.289838	0.860157	1
90	ABLIM3	1821.89	1331.44	2312.33	1.73671	0.796354	0.0918818	1		90	ABLIM3	1931.64	1366.88	2496.41	1.82635	0.868964	0.204946	1
91	ABO	474.373	495.97	452.776	0.912911	-0.131454	0.936405	1		91	ABO	279.866	354.874	204.858	0.577269	-0.792683	0.382027	1
92	ABP1	684.881	94.6197	1275.14	13.4765	3.75237	2.83117e-05	0.0114336		92	ABP1	734.99	104.975	1365.01	13.0032	3.70079	0.0141135	1
93	ABR	3618.59	3339.07	3898.12	1.16743	0.223334	0.570974	1		93	ABR	4695.47	5011.09	4379.84	0.874029	-0.194247	0.703862	1
94	ABT1	686.728	735.921	637.536	0.86631	-0.207044	0.445793	1		94	ABT1	804.546	771.776	837.315	1.08492	0.117588	0.82902	1
95	ABTB1	377.416	316.113	438.719	1.38786	0.472858	0.848626	1		95	ABTB1	349.178	286.077	412.28	1.44115	0.527222	0.668802	1
96	ABTB2	649.58	313.345	985.815	3.1461	1.65356	0.000181726	0.042091		96	ABTB2	595.425	302.331	888.519	2.9389	1.55527	0.113522	1
97	ACAA1	1853.35	1360.34	2346.36	1.72484	0.786459	0.0164818	0.619541		97	ACAA1	2181.35	1758.98	2603.72	1.48024	0.565831	0.272871	1
98	ACAA2	380.717	261.587	499.847	1.91082	0.934195	0.0202856	0.681232		98	ACAA2	542.48	463.923	621.038	1.33867	0.420796	0.510461	1
99	ACACA	2050.4	1960.05	2140.76	1.09219	0.127227	0.588387	1		99	ACACA	2298.58	2472.54	2124.61	0.859282	-0.218796	0.648249	1
100	ACACB	68.1534	68.8898	67.417	0.978621	-0.031178	0.890449	1		100	ACACB	132.017	143.052	120.983	0.845731	-0.241729	0.674292	1
101	ACAD10	373.29	412.761	333.819	0.808746	-0.306241	0.378161	1		101	ACAD10	510.546	615.24	405.852	0.659665	-0.600195	0.378972	1
102	ACAD11	17.1025	18.9452	15.2598	0.805468	-0.3121	0.697332	1		102	ACAD11	17.2703	24.3335	10.2071	0.419466	-1.25338	0.699542	1
103	ACAD8	463.946	338.126	589.766	1.74422	0.802584	0.0150992	0.597222		103	ACAD8	607.801	518.108	697.494	1.34623	0.428926	0.526629	1
104	ACAD9	1037.84	1068.49	1007.19	0.942621	-0.0852496	0.910676	1		104	ACAD9	1042.86	1129.56	956.166	0.846495	-0.240426	0.746414	1
105	ACADL	9.50872	8.18345	10.834	1.32389	0.404782	0.745509	1		105	ACADL	15.5981	19.4178	11.7784	0.606576	-0.72124	0.795516	1
106	ACADM	1460.79	1607.29	1314.28	0.817696	-0.290364	0.594991	1		106	ACADM	1789.6	1650.4	1928.8	1.16869	0.224891	0.670337	1
107	ACADS	268.425	302.157	234.694	0.776727	-0.36452	0.219546	1		107	ACADS	318.666	353.504	283.827	0.802895	-0.316716	0.620818	1
108	ACADSB	338.212	403.552	272.872	0.676177	-0.564528	0.114774	1		108	ACADSB	410.518	518.66	302.377	0.582996	-0.778442	0.316083	1
109	ACADVL	6726.01	5583.34	7868.69	1.40932	0.494995	0.113227	1		109	ACADVL	7118.89	6667.87	7569.91	1.13528	0.183049	0.654123	1
110	ACAN	16.0649	20.6706	11.4591	0.554365	-0.851092	0.314349	1		110	ACAN	25.5856	38.5567	12.6146	0.32717	-1.61189	0.525731	1
111	ACAP1	135.324	130.57	140.078	1.07282	0.10141	0.498945	1		111	ACAP1	214.931	85.0748	344.786	4.05274	2.0189	0.500389	1
112	ACAP2	2135.9	2202.02	2069.77	0.939942	-0.0893567	0.88862	1		112	ACAP2	2018.27	1995.69	2040.85	1.02263	0.0322844	0.835054	1
113	ACAP3	1331.5	1234.56	1428.43	1.15704	0.210435	0.45443	1		113	ACAP3	1627.48	1856.96	1398	0.752841	-0.409583	0.394173	1
114	ACAT1	513.907	514.498	513.316	0.997701	-0.00332019	0.990232	1		114	ACAT1	677.512	748.752	606.272	0.80971	-0.304523	0.614658	1
115	ACAT2	1160.47	1119.77	1201.17	1.0727	0.101242	0.808118	1		115	ACAT2	1117.28	1141.75	1092.82	0.957147	-0.0631872	0.976853	1
116	ACBD3	2055.69	1945.36	2166.02	1.11343	0.15501	0.5096	1		116	ACBD3	2216.77	2075.96	2357.58	1.13565	0.183524	0.587713	1
117	ACBD4	74.4203	77.053	71.7875	0.931663	-0.102119	0.657209	1		117	ACBD4	117.877	117.541	118.212	1.00571	0.00821577	0.933896	1
118	ACBD5	741.002	729.854	752.15	1.03055	0.0434124	0.893843	1		118	ACBD5	993.51	990.508	996.512	1.00606	0.00871791	1	1
119	ACBD6	515.393	551.068	479.718	0.870524	-0.200045	0.698423	1		119	ACBD6	381.597	367.316	395.879	1.07776	0.108038	0.893043	1
120	ACBD7	14.4791	19.8387	9.11943	0.459678	-1.12131	0.239558	1		120	ACBD7	42.1161	68.1451	16.087	0.23607	-2.08272	0.318597	1
121	ACCS	109.106	112.375	105.837	0.941822	-0.086474	0.455765	1		121	ACCS	133.884	151.785	115.983	0.764127	-0.388116	0.68993	1
122	ACD	234.936	271.568	198.304	0.73022	-0.453597	0.252102	1		122	ACD	216.383	234.501	198.265	0.845474	-0.242167	0.713359	1
123	ACE	249.476	202.063	296.889	1.46929	0.555119	0.525461	1		123	ACE	308.045	256.194	359.895	1.40478	0.490342	0.828724	1
124	ACE2	228.622	211.474	245.771	1.16218	0.216831	0.575988	1		124	ACE2	245.322	188.881	301.764	1.59764	0.675944	0.30839	1
125	ACER1	169.537	79.6576	259.417	3.25665	1.70339	0.0741694	1		125	ACER1	114.213	66.2522	162.174	2.44783	1.29151	0.285599	1
126	ACER2	110.503	75.1522	145.853	1.94077	0.956628	0.0346001	0.833617		126	ACER2	107.594	76.4299	138.758	1.8155	0.860364	0.485701	1
127	ACER3	766.259	641.303	891.215	1.38969	0.474768	0.115673	1		127	ACER3	811.979	666.298	957.66	1.43728	0.523346	0.324328	1
128	ACHE	51.8983	37.8371	65.9595	1.74325	0.801778	0.171793	1		128	ACHE	90.6007	101.837	79.3643	0.779326	-0.359701	0.66871	1
129	ACIN1	2450.46	2474.1	2426.82	0.98089	-0.0278361	0.906825	1		129	ACIN1	3103.5	3553.69	2653.31	0.746634	-0.421527	0.375858	1
130	ACLY	2385.3	2333.29	2437.3	1.04457	0.0629151	0.751936	1		130	ACLY	2852.44	2798.5	2906.37	1.03855	0.0545638	0.974666	1
131	ACMSD	5.57955	4.83817	6.32093	1.30647	0.385674	0.956128	1		131	ACMSD	2.82476	2.60322	3.0463	1.1702	0.226756	1	1
132	ACN9	254.546	281.312	227.779	0.809703	-0.304535	0.486006	1		132	ACN9	230.943	214.326	247.559	1.15506	0.207968	0.772287	1
133	ACO1	450.825	448.921	452.73	1.00849	0.01219	0.902612	1		133	ACO1	533.562	517.068	550.056	1.0638	0.0892239	0.989173	1
134	ACO2	2135.03	2254.94	2015.12	0.893644	-0.162229	0.589001	1		134	ACO2	2333.85	2587.07	2080.62	0.804236	-0.314309	0.521344	1
135	ACOT1	31.1253	32.6473	29.6034	0.906763	-0.141203	0.75464	1		135	ACOT1	44.6454	50.6973	38.5935	0.761253	-0.393551	0.808126	1
136	ACOT11	767.105	536.641	997.569	1.85891	0.894459	0.0349679	0.834615		136	ACOT11	798.208	652.572	943.844	1.44634	0.53241	0.303751	1
137	ACOT13	668.141	692.08	644.202	0.93082	-0.103427	0.712922	1		137	ACOT13	693.573	626.957	760.19	1.21251	0.277995	0.690167	1
138	ACOT2	167.794	181.83	153.758	0.84561	-0.241935	0.524743	1		138	ACOT2	218.48	263.192	173.768	0.660235	-0.598949	0.414651	1
139	ACOT4	68.8616	63.4261	74.297	1.17139	0.228227	0.726867	1		139	ACOT4	70.4517	64.4773	76.4261	1.18532	0.245273	0.905923	1
140	ACOT7	1285.75	1056.74	1514.76	1.43343	0.51947	0.0988531	1		140	ACOT7	1752.77	1546.53	1959	1.26671	0.341081	0.686842	1
141	ACOT8	345.258	339.211	351.304	1.03565	0.050537	0.983597	1		141	ACOT8	371.311	351.951	390.671	1.11002	0.150582	0.823259	1
142	ACOT9	429.141	375.845	482.436	1.2836	0.360199	0.776152	1		142	ACOT9	318.753	233.086	404.42	1.73506	0.794987	0.394644	1
143	ACOX1	3570.55	2453.38	4687.72	1.91072	0.934117	0.0146409	0.593539		143	ACOX1	3874.2	2963.41	4784.99	1.61469	0.691258	0.257279	1
144	ACOX2	32.8674	24.868	40.8667	1.64334	0.716635	0.404151	1		144	ACOX2	53.3744	34.6662	72.0826	2.07934	1.05612	0.56042	1
145	ACOX3	788.543	712.349	864.738	1.21392	0.279679	0.533922	1		145	ACOX3	1019.29	1007.75	1030.82	1.0229	0.0326589	0.86859	1
146	ACOXL	5.54028	4.30794	6.77262	1.57212	0.652714	0.869435	1		146	ACOXL	4.20594	3.78735	4.62453	1.22105	0.288119	1	1
147	ACP1	1252.5	1317.85	1187.15	0.90082	-0.150689	0.632537	1		147	ACP1	1310.81	1303	1318.63	1.01199	0.0172011	0.95674	1
148	ACP2	593.48	559.188	627.773	1.12265	0.166907	0.959216	1		148	ACP2	864.604	808.285	920.923	1.13935	0.188216	1	1
149	ACP5	1933.71	1370.48	2496.93	1.82194	0.865475	0.129834	1		149	ACP5	1280.36	790.012	1770.71	2.24136	1.16438	0.041111	1
150	ACP6	101.304	118.379	84.2284	0.711512	-0.491039	0.467136	1		150	ACP6	299.04	324.167	273.913	0.844973	-0.243022	0.833845	1
151	ACPL2	115.103	159.773	70.4327	0.44083	-1.18171	0.0349743	0.834615		151	ACPL2	115.075	157.604	72.5464	0.460308	-1.11933	0.356522	1
152	ACPP	1010.26	1310.46	710.064	0.541844	-0.88405	0.0833573	1		152	ACPP	1506.65	1858.06	1155.23	0.621737	-0.685625	0.542659	1
153	ACRBP	13.4014	9.56359	17.2391	1.80258	0.850063	0.628648	1		153	ACRBP	30.1047	35.8271	24.3824	0.680558	-0.555209	0.741337	1
154	ACRC	19.6466	20.6437	18.6495	0.903401	-0.146562	0.879751	1		154	ACRC	19.2688	23.1492	15.3884	0.664747	-0.589123	0.850088	1
155	ACSBG1	10.7654	7.37135	14.1595	1.92089	0.941773	0.470339	1		155	ACSBG1	18.7392	14.9522	22.5261	1.50654	0.591238	0.916481	1
156	ACSF2	156.378	198.811	113.945	0.573134	-0.803056	0.0387742	0.861346		156	ACSF2	235.442	262.936	207.948	0.790869	-0.338489	0.762319	1
157	ACSF3	289.202	327.128	251.277	0.768129	-0.38058	0.285017	1		157	ACSF3	316.936	332.978	300.893	0.903644	-0.146173	0.79464	1
158	ACSL1	2795.52	1993.92	3597.12	1.80405	0.851236	0.203503	1		158	ACSL1	3055.25	3015.79	3094.71	1.02617	0.0372679	0.823517	1
159	ACSL3	2628.7	2084.53	3172.86	1.5221	0.606059	0.0295404	0.798733		159	ACSL3	3404.14	2888.2	3920.07	1.35727	0.440708	0.374453	1
160	ACSL4	1071.33	919.943	1222.72	1.32913	0.41048	0.713639	1		160	ACSL4	1034.92	866.268	1203.58	1.38938	0.474444	0.578001	1
161	ACSL5	442.741	428.771	456.712	1.06517	0.0910787	0.758919	1		161	ACSL5	560.908	447.459	674.357	1.50708	0.591757	0.314841	1
162	ACSL6	10.7258	6.7756	14.6759	2.16599	1.11503	0.368972	1		162	ACSL6	81.3713	131.662	31.0802	0.23606	-2.08277	0.417452	1
163	ACSM1	4.6709	4.89802	4.44378	0.907261	-0.14041	0.786158	1		163	ACSM1	13.2745	15.0111	11.5379	0.768627	-0.379644	0.943411	1
164	ACSM3	104.922	110.95	98.8938	0.891337	-0.165958	0.67719	1		164	ACSM3	121.929	111.024	132.833	1.19644	0.258744	0.811338	1
165	ACSM5	1.73827	0.382385	3.09416	8.09173	3.01645	0.458985	1		165	ACSM5	14.6463	23.4717	5.82085	0.247994	-2.01162	0.579488	1
166	ACSS1	428.484	500.983	355.986	0.710575	-0.492942	0.197243	1		166	ACSS1	517.712	560.177	475.248	0.848388	-0.237204	0.624337	1
167	ACSS2	893.953	888.021	899.886	1.01336	0.0191475	0.907908	1		167	ACSS2	769.927	831.33	708.523	0.852277	-0.230606	0.785974	1
168	ACSS3	5.93924	4.89357	6.98491	1.42736	0.513354	0.803031	1		168	ACSS3	31.4767	17.8317	45.1216	2.53042	1.33938	0.628304	1
169	ACTA2	906.798	996.571	817.025	0.819836	-0.286593	0.478009	1		169	ACTA2	1924.52	775.537	3073.5	3.96306	1.98662	0.525606	1
170	ACTB	96390.3	83657.5	109123	1.3044	0.38339	0.412088	1		170	ACTB	91754.5	82468.4	101041	1.2252	0.293021	0.576606	1
171	ACTC1	6.03072	5.89621	6.16522	1.04562	0.0643637	0.96783	1		171	ACTC1	14.8301	1.15999	28.5003	24.5694	4.61879	0.344148	1
172	ACTG1	76578.1	74342.1	78814.1	1.06015	0.0842741	0.758442	1		172	ACTG1	75944.9	75445.9	76443.9	1.01323	0.0189583	0.912471	1
173	ACTG2	151.05	139.276	162.823	1.16906	0.225352	0.94905	1		173	ACTG2	608.597	82.1486	1135.05	13.817	3.78837	0.3724	1
174	ACTL10	47.3503	50.8626	43.838	0.861891	-0.214422	0.617983	1		174	ACTL10	84.2663	90.8096	77.723	0.85589	-0.224503	0.836786	1
175	ACTL6A	1394.6	1783.05	1006.16	0.564291	-0.825489	0.0286286	0.79384		175	ACTL6A	957.465	1010.29	904.64	0.895426	-0.159355	0.871326	1
176	ACTL6B	0.237822	0.0795259	0.396119	4.981	2.31644	0.902068	1		176	ACTL6B	44.2714	88.2249	0.317982	0.00360422	-8.1161	0.0975793	1
177	ACTL8	5.02793	6.16534	3.89052	0.631031	-0.664216	0.687894	1		177	ACTL8	3.27259	3.6228	2.92237	0.806662	-0.309963	0.954922	1
178	ACTN1	7179.05	7441.34	6916.77	0.929506	-0.105464	0.94066	1		178	ACTN1	4766.03	3905.48	5626.57	1.44069	0.526756	0.290019	1
179	ACTN2	4.50225	1.88527	7.11923	3.77623	1.91695	0.43292	1		179	ACTN2	57.4849	113.99	0.980111	0.00859824	-6.86174	0.137102	1
180	ACTN4	13116.2	12481.3	13751.2	1.10174	0.139784	0.529945	1		180	ACTN4	12823.3	12689.3	12957.3	1.02112	0.0301558	0.866349	1
181	ACTR10	1458.73	1359.98	1557.47	1.14522	0.19562	0.570466	1		181	ACTR10	1310.88	1190.49	1431.27	1.20225	0.26574	0.583709	1
182	ACTR1A	2614.33	2258.85	2969.81	1.31474	0.394782	0.236211	1		182	ACTR1A	3065.57	2713.52	3417.63	1.25948	0.33283	0.515683	1
183	ACTR1B	779.871	909.359	650.383	0.71521	-0.483561	0.0936247	1		183	ACTR1B	912.655	1071.6	753.705	0.703342	-0.507701	0.384135	1
184	ACTR2	8129.66	7244.21	9015.12	1.24446	0.315518	0.323041	1		184	ACTR2	8785.64	7934.33	9636.96	1.21459	0.280469	0.576873	1
185	ACTR3	9370.62	8703.98	10037.3	1.15318	0.205617	0.55309	1		185	ACTR3	8750.72	7917.29	9584.14	1.21053	0.275643	0.495153	1
186	ACTR3B	91.6466	102.901	80.392	0.781254	-0.356137	0.609599	1		186	ACTR3B	91.2285	104.369	78.0884	0.748198	-0.418508	0.715555	1
187	ACTR3C	56.4067	55.9901	56.8233	1.01488	0.0213121	0.8587	1		187	ACTR3C	62.0861	67.7956	56.3767	0.831569	-0.266093	0.905397	1
188	ACTR5	225.997	245.987	206.007	0.837473	-0.255886	0.509315	1		188	ACTR5	227.215	243.047	211.383	0.869723	-0.201372	0.800786	1
189	ACTR6	499.182	571.108	427.256	0.748119	-0.418661	0.192664	1		189	ACTR6	644.152	658.622	629.681	0.956058	-0.0648298	0.900765	1
190	ACTR8	346.903	296.73	397.076	1.33818	0.420268	0.318232	1		190	ACTR8	450.997	432.383	469.611	1.0861	0.119158	0.86279	1
191	ACVR1	737.864	777.287	698.441	0.898562	-0.154309	0.759136	1		191	ACVR1	542.213	554.839	529.586	0.954485	-0.0672055	0.915863	1
192	ACVR1B	1050.12	1066.49	1033.75	0.969298	-0.0449873	0.955429	1		192	ACVR1B	1319.83	1461.88	1177.78	0.805665	-0.311748	0.58882	1
193	ACVR1C	84.4392	112.994	55.8839	0.494573	-1.01575	0.139034	1		193	ACVR1C	76.3254	78.4566	74.1943	0.945674	-0.0805858	0.958329	1
194	ACVR2A	285.531	296.036	275.026	0.929029	-0.106205	0.908942	1		194	ACVR2A	349.865	359.732	339.998	0.945143	-0.081396	0.985043	1
195	ACVR2B	109.936	124.324	95.548	0.768542	-0.379805	0.521314	1		195	ACVR2B	183.996	220.43	147.562	0.669428	-0.578998	0.554939	1
196	ACVRL1	201.596	163.746	239.446	1.4623	0.548235	0.609599	1		196	ACVRL1	378.83	241.232	516.428	2.1408	1.09815	0.552254	1
197	ACY1	8.81345	9.47951	8.1474	0.859474	-0.218474	0.939224	1		197	ACY1	17.426	18.902	15.95	0.843828	-0.24498	0.918941	1
198	ACY3	9.16247	12.1442	6.1807	0.508942	-0.974428	0.484916	1		198	ACY3	70.0105	79.8697	60.1514	0.75312	-0.409049	0.811001	1
199	ACYP1	127.554	153.203	101.905	0.665159	-0.588228	0.312519	1		199	ACYP1	73.4686	80.6016	66.3355	0.823004	-0.281028	0.803612	1
200	ACYP2	108.912	95.4929	122.332	1.28106	0.357336	0.454871	1		200	ACYP2	154.183	144.473	163.893	1.13442	0.181952	0.910373	1
201	ADA	495.083	421.006	569.16	1.3519	0.434993	0.711965	1		201	ADA	319.7	182.355	457.045	2.50635	1.32559	0.0823103	1
202	ADAD2	43.5784	62.8468	24.3099	0.386812	-1.37029	0.0327463	0.820063		202	ADAD2	69.6536	97.7362	41.571	0.425338	-1.23332	0.476411	1
203	ADAL	99.8542	104.901	94.8072	0.903776	-0.145964	0.922524	1		203	ADAL	102.336	105.774	98.8976	0.934992	-0.0969742	0.910357	1
204	ADAM10	2002.58	1913.95	2091.2	1.09261	0.127778	0.592264	1		204	ADAM10	1937.88	1909.55	1966.2	1.02967	0.0421839	0.878643	1
205	ADAM11	8.12034	6.95517	9.2855	1.33505	0.416893	0.683315	1		205	ADAM11	11.095	16.8991	5.29087	0.313085	-1.67537	0.726655	1
206	ADAM12	159.511	185.089	133.934	0.72362	-0.466696	0.243555	1		206	ADAM12	78.8831	80.7039	77.0623	0.954876	-0.0666149	0.822611	1
207	ADAM15	3652.14	3595.83	3708.45	1.03132	0.0444916	0.771626	1		207	ADAM15	4557.36	4575.82	4538.89	0.991929	-0.0116913	0.959233	1
208	ADAM17	1124.66	1212.77	1036.55	0.854689	-0.226528	0.57744	1		208	ADAM17	958.362	1035.99	880.731	0.850132	-0.234242	0.732668	1
209	ADAM19	439.283	295.435	583.131	1.9738	0.980978	0.491938	1		209	ADAM19	567.487	367.895	767.078	2.08505	1.06008	0.242801	1
210	ADAM21	4.90222	3.12889	6.67555	2.13352	1.09323	0.515363	1		210	ADAM21	2.80302	3.7052	1.90084	0.51302	-0.962912	0.927712	1
211	ADAM22	15.3505	19.3612	11.3397	0.585692	-0.771785	0.478399	1		211	ADAM22	228.797	444.257	13.3366	0.0300201	-5.05793	0.189381	1
212	ADAM23	694.976	663.306	726.647	1.09549	0.131581	0.633388	1		212	ADAM23	263.567	184.532	342.601	1.8566	0.892663	0.423649	1
213	ADAM28	172.82	164.69	180.95	1.09873	0.135838	0.952521	1		213	ADAM28	277.065	321.671	232.459	0.722661	-0.46861	0.593865	1
214	ADAM32	7.93218	9.49293	6.37142	0.671176	-0.575237	0.621546	1		214	ADAM32	5.18231	4.28936	6.07526	1.41636	0.502185	0.986111	1
215	ADAM33	40.9036	27.4092	54.3979	1.98466	0.988889	0.161776	1		215	ADAM33	73.8717	38.9323	108.811	2.79488	1.48279	0.541634	1
216	ADAM8	656.041	448.564	863.517	1.92507	0.944911	0.672496	1		216	ADAM8	450.776	223.414	678.138	3.03534	1.60186	0.126768	1
217	ADAM9	5115.84	4517.34	5714.34	1.26498	0.339113	0.160454	1		217	ADAM9	4767.73	4061.21	5474.26	1.34794	0.430756	0.350816	1
218	ADAMDEC1	133.221	97.8019	168.639	1.72429	0.786005	0.617458	1		218	ADAMDEC1	163.843	55.1615	272.525	4.94049	2.30465	0.44649	1
219	ADAMTS1	450.904	398.786	503.022	1.26138	0.335008	0.36025	1		219	ADAMTS1	526.673	368.77	684.577	1.85638	0.892489	0.465904	1
220	ADAMTS10	36.8898	30.8366	42.9429	1.3926	0.477777	0.548491	1		220	ADAMTS10	95.1644	120.333	69.9959	0.581686	-0.781688	0.499684	1
221	ADAMTS12	57.2279	61.5379	52.9178	0.859922	-0.217721	0.73787	1		221	ADAMTS12	32.8126	41.3641	24.261	0.586523	-0.76974	0.721924	1
222	ADAMTS13	30.316	29.5096	31.1225	1.05466	0.0767726	0.669118	1		222	ADAMTS13	41.0199	63.0135	19.0263	0.30194	-1.72766	0.367992	1
223	ADAMTS14	99.4039	83.4998	115.308	1.38094	0.465646	0.707813	1		223	ADAMTS14	109.449	123.205	95.6927	0.776694	-0.364582	0.667295	1
224	ADAMTS15	176.014	116.949	235.078	2.01008	1.00725	0.00783044	0.432735		224	ADAMTS15	183.354	136.311	230.396	1.69022	0.757208	0.483561	1
225	ADAMTS17	59.1749	59.309	59.0407	0.995477	-0.00653994	0.982029	1		225	ADAMTS17	75.615	85.1003	66.1297	0.777079	-0.363867	0.805828	1
226	ADAMTS18	3.85462	1.38288	6.32636	4.57478	2.1937	0.576057	1		226	ADAMTS18	9.61915	16.5333	2.70504	0.163612	-2.61165	0.606418	1
227	ADAMTS2	448.125	464.189	432.06	0.930786	-0.103478	0.671213	1		227	ADAMTS2	225.776	234.401	217.15	0.926407	-0.110282	0.786988	1
228	ADAMTS20	13.1056	16.4061	9.80509	0.597649	-0.74263	0.391898	1		228	ADAMTS20	23.3721	35.7757	10.9685	0.306592	-1.70561	0.569827	1
229	ADAMTS3	11.4502	13.1424	9.75806	0.742487	-0.429561	0.73908	1		229	ADAMTS3	9.62388	10.6159	8.63183	0.813101	-0.298493	0.926647	1
230	ADAMTS4	132.892	134.37	131.413	0.97799	-0.0321084	0.853092	1		230	ADAMTS4	265.037	262.8	267.274	1.01702	0.0243529	0.874361	1
231	ADAMTS5	27.815	22.4282	33.2018	1.48036	0.565949	0.840931	1		231	ADAMTS5	44.6871	34.0103	55.3639	1.62786	0.702974	0.864914	1
232	ADAMTS6	12.9381	11.5292	14.3471	1.24441	0.315456	0.977966	1		232	ADAMTS6	40.3387	55.1193	25.558	0.463686	-1.10878	0.532885	1
233	ADAMTS7	90.8032	74.7704	106.836	1.42885	0.514858	0.442288	1		233	ADAMTS7	97.9764	71.9511	124.002	1.72341	0.78527	0.692299	1
234	ADAMTS8	5.7196	5.36631	6.07289	1.13167	0.178452	0.972926	1		234	ADAMTS8	60.9223	12.8541	108.991	8.47902	3.0839	0.488229	1
235	ADAMTS9	74.2204	67.7269	80.7139	1.19176	0.25309	0.497835	1		235	ADAMTS9	168.191	115.704	220.677	1.90725	0.931491	0.584992	1
236	ADAMTSL1	8.9056	8.98899	8.8222	0.981445	-0.02702	0.974761	1		236	ADAMTSL1	19.1069	15.6569	22.557	1.44071	0.526777	0.930079	1
237	ADAMTSL2	77.2732	76.9366	77.6097	1.00875	0.0125655	0.929015	1		237	ADAMTSL2	205.55	240.759	170.342	0.70752	-0.499158	0.54729	1
238	ADAMTSL3	29.364	24.7168	34.0112	1.37603	0.460516	0.50797	1		238	ADAMTSL3	204.878	271.361	138.394	0.51	-0.971432	0.611881	1
239	ADAMTSL4	1986.48	1478.18	2494.78	1.68773	0.755086	0.029976	0.798733		239	ADAMTSL4	2470.17	1844.58	3095.76	1.6783	0.747001	0.304238	1
240	ADAMTSL5	241.496	225.087	257.904	1.1458	0.196356	0.446207	1		240	ADAMTSL5	214.126	240.58	187.671	0.780077	-0.358311	0.802238	1
241	ADAP1	189.798	153.159	226.437	1.47845	0.564081	0.790364	1		241	ADAP1	216.194	204.093	228.296	1.11858	0.161675	0.967349	1
242	ADAP2	350.854	205.024	496.683	2.42256	1.27653	0.00490509	0.330525		242	ADAP2	325.027	255.993	394.061	1.53934	0.622315	0.656453	1
243	ADAR	7082.54	7147.83	7017.26	0.981734	-0.0265959	0.922379	1		243	ADAR	7070.64	6851.14	7290.14	1.06408	0.0896029	0.805398	1
244	ADARB1	210.776	175.97	245.582	1.39559	0.480878	0.444474	1		244	ADARB1	320.206	212.814	427.597	2.00925	1.00665	0.406993	1
245	ADARB2	20.7674	31.9813	9.55348	0.298721	-1.74313	0.042924	0.882577		245	ADARB2	79.9832	151.127	8.83906	0.0584875	-4.09573	0.181272	1
246	ADAT1	207.908	224.673	191.142	0.850758	-0.233179	0.601511	1		246	ADAT1	220.363	245.687	195.039	0.79385	-0.333062	0.669348	1
247	ADAT2	120.297	131.931	108.662	0.823622	-0.279946	0.592	1		247	ADAT2	115.789	122.354	109.225	0.892697	-0.163758	0.921373	1
248	ADAT3	106.521	101.073	111.968	1.10779	0.147685	0.607458	1		248	ADAT3	108.555	112.752	104.357	0.925546	-0.111623	0.915236	1
249	ADC	25.0151	28.9054	21.1249	0.730828	-0.452396	0.592472	1		249	ADC	45.9987	72.0574	19.94	0.276724	-1.85348	0.304687	1
250	ADCK1	139.64	157.948	121.332	0.768177	-0.380489	0.521255	1		250	ADCK1	145.983	166.331	125.635	0.755332	-0.404818	0.662703	1
251	ADCK2	535.134	561.528	508.74	0.905992	-0.14243	0.794544	1		251	ADCK2	599.929	662.101	537.758	0.812199	-0.300094	0.645031	1
252	ADCK3	407.482	401.292	413.671	1.03085	0.0438313	1	1		252	ADCK3	591.846	522.933	660.759	1.26356	0.337499	0.84912	1
253	ADCK4	383.145	408.623	357.667	0.875299	-0.192152	0.501549	1		253	ADCK4	346.637	369.09	324.184	0.878333	-0.18716	0.834652	1
254	ADCK5	223.231	218.258	228.203	1.04556	0.0642822	0.869872	1		254	ADCK5	234.461	228.616	240.307	1.05114	0.0719541	0.983366	1
255	ADCY1	44.3306	39.3909	49.2703	1.2508	0.322856	0.499933	1		255	ADCY1	73.8912	58.1309	89.6515	1.54223	0.625022	0.85827	1
256	ADCY10	12.7005	4.62189	20.7791	4.4958	2.16858	0.548064	1		256	ADCY10	0.795781	0.950366	0.641196	0.674683	-0.567718	0.959735	1
257	ADCY2	3.81096	4.50123	3.12069	0.693296	-0.528457	0.683259	1		257	ADCY2	73.0312	124.329	21.733	0.174802	-2.51621	0.327683	1
258	ADCY3	1005.47	1178.08	832.869	0.706974	-0.500271	0.196522	1		258	ADCY3	828.934	997.584	660.284	0.661883	-0.595352	0.30624	1
259	ADCY4	74.2352	60.8702	87.6003	1.43913	0.525199	0.473925	1		259	ADCY4	346.295	357.769	334.821	0.935856	-0.0956416	0.810271	1
260	ADCY5	33.2565	30.7062	35.8068	1.16611	0.221702	0.596959	1		260	ADCY5	217.561	129.405	305.718	2.36249	1.24031	0.764453	1
261	ADCY6	460.046	472.844	447.248	0.945867	-0.0802908	0.991447	1		261	ADCY6	911.368	1144.22	678.514	0.592992	-0.753917	0.192415	1
262	ADCY7	1341.63	1289.02	1394.24	1.08163	0.113202	0.789416	1		262	ADCY7	1405.42	1425.91	1384.94	0.971261	-0.0420691	0.854391	1
263	ADCY8	6.08774	3.78885	8.38663	2.2135	1.14633	0.412697	1		263	ADCY8	1.17113	2.34225	0	0	#NAME?	0.868236	1
264	ADCY9	562.782	520.701	604.863	1.16163	0.216153	0.386954	1		264	ADCY9	503.064	400.405	605.723	1.51278	0.597198	0.496002	1
265	ADCYAP1	5.53796	4.14314	6.93279	1.67332	0.742711	0.968164	1		265	ADCYAP1	3.57633	2.30863	4.84403	2.09823	1.06917	0.974315	1
266	ADCYAP1R1	4.48711	2.98811	5.98611	2.00331	1.00238	0.527675	1		266	ADCYAP1R1	157.234	309.809	4.65838	0.0150363	-6.05541	0.152865	1
267	ADD1	3211.46	2966.89	3456.02	1.16486	0.220157	0.580109	1		267	ADD1	4159.47	4014.24	4304.7	1.07236	0.100785	0.859075	1
268	ADD2	47.3896	58.9165	35.8627	0.608703	-0.71619	0.502559	1		268	ADD2	48.9149	82.0006	15.8292	0.193037	-2.37305	0.38211	1
269	ADD3	1973.68	1937.68	2009.68	1.03716	0.0526326	0.742776	1		269	ADD3	1977.51	1785.85	2169.16	1.21464	0.280525	0.606662	1
270	ADH1A	9.53658	6.52479	12.5484	1.92318	0.943497	0.640369	1		270	ADH1A	3.44251	4.11472	2.7703	0.673265	-0.570754	0.942779	1
271	ADH1B	31.6719	16.5388	46.805	2.83001	1.50081	0.0964891	1		271	ADH1B	37.6429	16.0513	59.2346	3.69034	1.88375	0.549361	1
272	ADH1C	83.3891	121.129	45.6489	0.376861	-1.4079	0.183308	1		272	ADH1C	31.173	52.2262	10.1197	0.193767	-2.36761	0.366742	1
273	ADH5	2115.22	2343.55	1886.89	0.805143	-0.312683	0.226583	1		273	ADH5	2591.18	2443.24	2739.12	1.1211	0.164916	0.692681	1
274	ADH6	5.42235	5.95081	4.8939	0.822393	-0.282101	0.864515	1		274	ADH6	4.06137	5.15733	2.96541	0.57499	-0.798391	0.934949	1
275	ADH7	3930.08	5914.33	1945.83	0.329002	-1.60383	0.000291523	0.05812		275	ADH7	3448.53	5987.22	909.832	0.151962	-2.71821	0.00608659	1
276	ADHFE1	45.5485	53.2779	37.8192	0.709847	-0.494419	0.647988	1		276	ADHFE1	61.6053	80.4115	42.7992	0.532253	-0.909817	0.547527	1
277	ADI1	1612.75	1662.09	1563.41	0.940634	-0.0882949	0.718309	1		277	ADI1	2131.56	2108.96	2154.16	1.02144	0.0305988	1	1
278	ADIPOR1	4924.76	4138.92	5710.6	1.37973	0.464386	0.114008	1		278	ADIPOR1	4425.46	3569.37	5281.55	1.47969	0.565295	0.219095	1
279	ADIPOR2	2705.06	2526.5	2883.62	1.14135	0.190741	0.429618	1		279	ADIPOR2	2577.08	2723.2	2430.95	0.892681	-0.163784	0.775499	1
280	ADK	1436.32	1350.87	1521.76	1.1265	0.171849	0.567186	1		280	ADK	1439.85	1339.77	1539.92	1.14939	0.200866	0.693544	1
281	ADM	2365.16	3211.48	1518.84	0.47294	-1.08027	0.361082	1		281	ADM	816.731	847.829	785.632	0.926639	-0.10992	0.912032	1
282	ADM2	165.364	139.731	190.996	1.36688	0.450889	0.141896	1		282	ADM2	219.878	201.852	237.905	1.17861	0.237091	0.892705	1
283	ADNP	1866.79	1991.99	1741.6	0.874304	-0.193794	0.607524	1		283	ADNP	2333.34	2570.67	2096.01	0.815354	-0.294502	0.564715	1
284	ADNP2	611.113	611.482	610.743	0.998791	-0.00174578	0.975033	1		284	ADNP2	640.424	661.454	619.395	0.936415	-0.0947805	0.923648	1
285	ADO	487.186	521.321	453.05	0.869043	-0.202501	0.612449	1		285	ADO	662.844	612.099	713.59	1.16581	0.221331	0.788175	1
286	ADORA1	16.9152	11.2861	22.5443	1.99753	0.998215	0.448284	1		286	ADORA1	58.2956	88.6515	27.9397	0.315163	-1.66583	0.345841	1
287	ADORA2A	231.499	57.7533	405.245	7.01684	2.81082	0.528122	1		287	ADORA2A	113.914	52.4808	175.346	3.34116	1.74035	0.527866	1
288	ADORA2B	389.099	396.268	381.929	0.963816	-0.0531701	0.863806	1		288	ADORA2B	289.503	246.992	332.014	1.34423	0.426781	0.595492	1
289	ADORA3	48.3128	39.3786	57.247	1.45376	0.539788	0.695645	1		289	ADORA3	192.37	347.972	36.7682	0.105664	-3.24244	0.305615	1
290	ADPGK	882.109	862.375	901.843	1.04577	0.0645609	0.843727	1		290	ADPGK	845.097	815.409	874.785	1.07282	0.101404	1	1
291	ADPRH	186.583	111.689	261.476	2.34111	1.22719	0.0556301	0.961772		291	ADPRH	237.446	172.154	302.738	1.75853	0.814372	0.479253	1
292	ADPRHL1	40.0913	43.2133	36.9694	0.855509	-0.225145	0.945265	1		292	ADPRHL1	34.4666	36.639	32.2942	0.881417	-0.182104	0.95154	1
293	ADPRHL2	997.44	951.578	1043.3	1.09639	0.132764	0.746834	1		293	ADPRHL2	1038.54	1022.98	1054.09	1.03042	0.0432274	0.872536	1
294	ADRA2A	20.4354	14.3243	26.5465	1.85324	0.890052	0.482635	1		294	ADRA2A	43.0293	17.6488	68.4098	3.87617	1.95463	0.469638	1
295	ADRA2B	4.08451	3.39009	4.77893	1.40968	0.495363	0.754901	1		295	ADRA2B	5.07902	6.50014	3.6579	0.562741	-0.829456	0.914306	1
296	ADRA2C	20.2762	21.7698	18.7826	0.862782	-0.212933	0.849071	1		296	ADRA2C	8.70401	6.1457	11.2623	1.83255	0.873855	0.950886	1
297	ADRB1	14.2494	12.8093	15.6896	1.22486	0.292616	0.566451	1		297	ADRB1	27.1553	31.7229	22.5877	0.71203	-0.489989	0.782915	1
298	ADRB2	320.479	364.451	276.508	0.758696	-0.398407	0.421549	1		298	ADRB2	269.633	293.716	245.551	0.836016	-0.258397	0.841621	1
299	ADRBK1	3238.92	3143.1	3334.74	1.06097	0.0853877	0.933795	1		299	ADRBK1	3343.46	3189.45	3497.48	1.09658	0.133005	0.831289	1
300	ADRBK2	387.804	241.377	534.231	2.21326	1.14617	0.00407908	0.302628		300	ADRBK2	392.575	273.559	511.591	1.87013	0.903139	0.289143	1
301	ADRM1	2551.45	2488.24	2614.66	1.05081	0.0714979	0.80085	1		301	ADRM1	2480.87	2363.68	2598.07	1.09916	0.136406	0.855562	1
302	ADSL	813.975	908.139	719.811	0.792622	-0.335295	0.237604	1		302	ADSL	690.688	686.093	695.282	1.01339	0.0191933	0.996647	1
303	ADSS	1598.92	1769.46	1428.38	0.807241	-0.308928	0.35231	1		303	ADSS	1783.55	1940.43	1626.66	0.838299	-0.254462	0.642495	1
304	ADSSL1	181.578	240.258	122.899	0.511528	-0.967114	0.147129	1		304	ADSSL1	162.897	177.232	148.562	0.838234	-0.254575	0.78931	1
305	ADTRP	111.928	101.908	121.947	1.19664	0.258992	0.981598	1		305	ADTRP	81.3262	62.4188	100.234	1.60582	0.683312	0.768672	1
306	AEBP1	1278.15	1193.58	1362.71	1.14169	0.191177	0.998421	1		306	AEBP1	1238.49	745.233	1731.74	2.32375	1.21646	0.613533	1
307	AEBP2	1039.6	1163.7	915.505	0.786717	-0.346084	0.248859	1		307	AEBP2	976.36	916.283	1036.44	1.13113	0.177768	0.641078	1
308	AEN	525.314	355.537	695.091	1.95504	0.967201	0.00660973	0.401943		308	AEN	650.647	376.072	925.222	2.46023	1.29879	0.188185	1
309	AES	5357.2	5635.09	5079.3	0.901371	-0.149807	0.582154	1		309	AES	6444.73	6414.41	6475.06	1.00946	0.0135766	0.996589	1
310	AFAP1	446.81	497.519	396.1	0.796151	-0.328887	0.313455	1		310	AFAP1	553.597	592.711	514.483	0.868018	-0.204204	0.703057	1
311	AFAP1L1	392.675	334.987	450.362	1.34441	0.426978	0.235716	1		311	AFAP1L1	317.679	228.73	406.628	1.77776	0.830063	0.451932	1
312	AFAP1L2	1246.85	1069.96	1423.75	1.33066	0.412138	0.183901	1		312	AFAP1L2	1126.62	873.326	1379.91	1.58006	0.659981	0.349898	1
313	AFF1	1444.38	1416.03	1472.72	1.04003	0.0566231	0.861755	1		313	AFF1	1854.37	1914.79	1793.95	0.936896	-0.0940397	0.866033	1
314	AFF2	61.2785	67.6587	54.8983	0.811401	-0.301513	0.934158	1		314	AFF2	24.8766	42.7066	7.0466	0.165	-2.59946	0.340487	1
315	AFF3	14.4992	14.6145	14.3839	0.984225	-0.0229403	0.59559	1		315	AFF3	87.1539	151.1	23.2075	0.15359	-2.70285	0.307393	1
316	AFF4	3333.17	2838.08	3828.26	1.34889	0.431771	0.127344	1		316	AFF4	3437.85	3079.42	3796.27	1.23279	0.301925	0.483702	1
317	AFG3L2	1935.48	2007.27	1863.69	0.928471	-0.107072	0.858545	1		317	AFG3L2	1906.83	2015.12	1798.55	0.89253	-0.164027	0.828037	1
318	AFMID	279.684	334.095	225.273	0.674279	-0.568583	0.162748	1		318	AFMID	276.743	343.708	209.778	0.610339	-0.712318	0.409596	1
319	AFP	7.11011	5.79192	8.4283	1.45518	0.541199	0.988149	1		319	AFP	1.18827	0.194362	2.18217	11.2274	3.48895	0.970453	1
320	AFTPH	1514.14	1462.09	1566.2	1.07121	0.0992377	0.766027	1		320	AFTPH	1658.29	1545.4	1771.18	1.1461	0.196729	0.674576	1
321	AGA	573.035	588.261	557.809	0.948233	-0.0766866	0.7027	1		321	AGA	661.364	644.027	678.701	1.05384	0.075654	0.90084	1
322	AGAP1	436.374	512.356	360.391	0.703399	-0.507586	0.234543	1		322	AGAP1	549.959	730.666	369.252	0.505364	-0.984604	0.13314	1
323	AGAP11	126.703	69.8244	183.582	2.62919	1.39462	0.0212447	0.691282		323	AGAP11	87.9834	58.6128	117.354	2.00219	1.00158	0.563235	1
324	AGAP2	301.574	338.074	265.074	0.78407	-0.350945	0.202167	1		324	AGAP2	367.642	391.702	343.582	0.877152	-0.189102	0.639504	1
325	AGAP3	1483.25	1293.5	1673	1.29339	0.371158	0.354357	1		325	AGAP3	1629.92	1668.42	1591.43	0.953853	-0.0681617	0.920969	1
326	AGAP4	16.1808	18.5661	13.7955	0.743048	-0.428473	0.568744	1		326	AGAP4	32.6222	32.5424	32.702	1.0049	0.00705771	0.962116	1
327	AGAP5	40.0965	40.9767	39.2163	0.95704	-0.0633491	0.817432	1		327	AGAP5	52.0155	66.8626	37.1684	0.555892	-0.847124	0.618336	1
328	AGAP6	97.935	103.405	92.4654	0.89421	-0.161314	0.725392	1		328	AGAP6	130.811	153.273	108.348	0.7069	-0.500423	0.607756	1
329	AGAP7	4.73555	4.65689	4.81422	1.03379	0.047937	0.888808	1		329	AGAP7	6.82728	5.59985	8.05471	1.43838	0.524443	0.96197	1
330	AGAP8	16.6226	19.0584	14.1868	0.744385	-0.42588	0.565297	1		330	AGAP8	12.3469	15.1656	9.52817	0.628274	-0.670535	0.861047	1
331	AGBL2	15.4549	14.0925	16.8173	1.19335	0.255018	0.736514	1		331	AGBL2	6.50672	6.70181	6.31163	0.94178	-0.0865384	0.969637	1
332	AGBL3	8.35854	6.36845	10.3486	1.62499	0.700427	0.600311	1		332	AGBL3	9.45825	10.5869	8.32956	0.786777	-0.345974	0.913023	1
333	AGBL5	991.967	1035.49	948.441	0.915931	-0.126689	0.488046	1		333	AGBL5	969.588	958.503	980.672	1.02313	0.0329878	0.927616	1
334	AGER	54.0347	49.1062	58.9631	1.20073	0.263907	0.938419	1		334	AGER	66.7295	73.2486	60.2105	0.822003	-0.282785	0.785783	1
335	AGFG1	2321.88	2290.3	2353.47	1.02758	0.0392506	0.908354	1		335	AGFG1	2058.07	2088.76	2027.37	0.970608	-0.0430393	0.990565	1
336	AGFG2	962.224	967.134	957.315	0.989848	-0.0147216	0.975569	1		336	AGFG2	1222.22	1165.54	1278.9	1.09726	0.133907	0.785545	1
337	AGGF1	729.297	720.965	737.63	1.02312	0.0329685	0.884182	1		337	AGGF1	812.958	780.915	845.001	1.08207	0.113788	0.804967	1
338	AGK	459.02	516.819	401.221	0.776328	-0.365261	0.274798	1		338	AGK	503.251	533.619	472.883	0.886181	-0.174327	0.771725	1
339	AGL	726.534	857.034	596.033	0.69546	-0.52396	0.171723	1		339	AGL	721.847	853.832	589.862	0.69084	-0.533576	0.473902	1
340	AGMAT	55.6262	52.376	58.8764	1.12411	0.168782	0.809865	1		340	AGMAT	70.9156	62.7318	79.0993	1.26091	0.334468	0.83728	1
341	AGMO	3.41025	4.13983	2.68066	0.647529	-0.626982	0.701104	1		341	AGMO	26.071	30.8282	21.3137	0.691371	-0.532469	0.822726	1
342	AGPAT1	849.75	884.974	814.525	0.920394	-0.119677	0.663253	1		342	AGPAT1	947.957	1013.35	882.567	0.870942	-0.199352	0.660847	1
343	AGPAT2	1428.14	1411.26	1445.02	1.02392	0.0341067	0.802711	1		343	AGPAT2	1242.63	1254.66	1230.59	0.980816	-0.027946	0.970468	1
344	AGPAT3	1924.74	1825.44	2024.03	1.10879	0.148985	0.643582	1		344	AGPAT3	2380.23	2389.79	2370.67	0.991999	-0.0115889	0.940068	1
345	AGPAT4	335.238	304.392	366.084	1.20268	0.266247	0.399392	1		345	AGPAT4	425.556	466.781	384.33	0.823362	-0.280401	0.76023	1
346	AGPAT5	863.78	958.3	769.26	0.802734	-0.317006	0.550694	1		346	AGPAT5	880.595	912.421	848.769	0.930239	-0.104327	0.907311	1
347	AGPAT6	1531.31	1280.95	1781.67	1.3909	0.476021	0.169797	1		347	AGPAT6	1554.91	1558.53	1551.28	0.995351	-0.00672282	0.99428	1
348	AGPAT9	513.531	322.004	705.058	2.18959	1.13066	0.00207702	0.203539		348	AGPAT9	427.129	334.251	520.006	1.55574	0.637597	0.518698	1
349	AGPHD1	26.4552	25.8524	27.0581	1.04664	0.0657619	0.733205	1		349	AGPHD1	31.2497	31.8656	30.6339	0.961347	-0.0568716	0.986196	1
350	AGPS	1469.65	1542.59	1396.71	0.905432	-0.143322	0.790744	1		350	AGPS	1258.72	1261.17	1256.27	0.996113	-0.00561824	0.849243	1
351	AGR2	504.123	467.885	540.361	1.1549	0.207768	0.420717	1		351	AGR2	3216.29	3344.12	3088.45	0.923546	-0.114744	0.932893	1
352	AGR3	15.1233	18.2045	12.0422	0.661493	-0.596203	0.704512	1		352	AGR3	1.79261	0.921458	2.66377	2.89082	1.53148	0.968282	1
353	AGRN	5863.63	6128.32	5598.95	0.913619	-0.130336	0.683644	1		353	AGRN	4421.36	4636.25	4206.46	0.907299	-0.14035	0.829561	1
354	AGT	41.5384	17.6583	65.4185	3.70468	1.88935	0.0158082	0.606072		354	AGT	58.8137	62.5009	55.1265	0.882011	-0.181132	0.784853	1
355	AGTPBP1	359.515	336.194	382.836	1.13874	0.187435	0.693386	1		355	AGTPBP1	344.01	347.909	340.11	0.977583	-0.0327084	0.93044	1
356	AGTRAP	1376.25	1365.66	1386.85	1.01552	0.0222156	0.939961	1		356	AGTRAP	944.328	798.4	1090.25	1.36555	0.449482	0.386203	1
357	AGXT2L2	288.306	276.45	300.161	1.08577	0.118716	0.975519	1		357	AGXT2L2	334.743	326.4	343.086	1.05112	0.0719315	1	1
358	AHCTF1	1349.08	1392.62	1305.54	0.937467	-0.0931594	1	1		358	AHCTF1	1246.17	1323.13	1169.21	0.883671	-0.178419	0.770821	1
359	AHCY	4545.22	4198.89	4891.55	1.16496	0.220284	0.444297	1		359	AHCY	4023	3517.96	4528.05	1.28713	0.364152	0.439005	1
360	AHCYL1	2312.37	2291.64	2333.1	1.01809	0.0258705	0.907309	1		360	AHCYL1	2430.65	2687.56	2173.75	0.808819	-0.30611	0.638618	1
361	AHCYL2	508.344	481.978	534.711	1.10941	0.149792	0.748859	1		361	AHCYL2	643.189	678.072	608.307	0.897113	-0.156639	0.742649	1
362	AHDC1	1348.51	1446.97	1250.06	0.863915	-0.211038	0.489054	1		362	AHDC1	1531.06	1776.11	1286.01	0.72406	-0.465819	0.440385	1
363	AHI1	222.58	276.723	168.436	0.60868	-0.716245	0.44512	1		363	AHI1	186.795	240.988	132.601	0.550239	-0.861869	0.36888	1
364	AHNAK	44357.9	45764	42951.8	0.938549	-0.0914956	0.909952	1		364	AHNAK	55683.4	58303.4	53063.3	0.910124	-0.135865	1	1
365	AHNAK2	9551.7	9468.48	9634.91	1.01758	0.025138	0.687981	1		365	AHNAK2	8263.94	7268.31	9259.57	1.27396	0.349324	0.54403	1
366	AHR	1839.53	1920.17	1758.9	0.916015	-0.126557	1	1		366	AHR	1305.96	1060.15	1551.76	1.46373	0.549645	0.359972	1
367	AHRR	63.689	66.1205	61.2575	0.926452	-0.110212	0.721391	1		367	AHRR	56.5906	63.7416	49.4396	0.775626	-0.366567	0.80617	1
368	AHSA1	2401.86	2307.58	2496.14	1.08171	0.113316	0.542385	1		368	AHSA1	1698.46	1613.63	1783.29	1.10514	0.144232	0.827571	1
369	AHSA2	316.372	333.778	298.966	0.895701	-0.158911	0.647679	1		369	AHSA2	375.269	526.02	224.519	0.426826	-1.22828	0.066002	1
370	AIDA	1462.97	1534	1391.94	0.907387	-0.14021	0.51632	1		370	AIDA	1843.3	1782.1	1904.49	1.06868	0.0958272	1	1
371	AIF1	507.712	185.316	830.107	4.47942	2.16331	0.617931	1		371	AIF1	404.533	239.275	569.79	2.38132	1.25176	0.619082	1
372	AIF1L	4207.99	3777.12	4638.85	1.22814	0.29648	0.598922	1		372	AIF1L	3502.01	2822.26	4181.76	1.4817	0.567258	0.536073	1
373	AIFM1	734.626	799.869	669.382	0.836864	-0.256935	0.545789	1		373	AIFM1	761.955	815.094	708.816	0.869613	-0.201555	0.725044	1
374	AIFM2	435.283	414.03	456.535	1.10266	0.140991	0.733169	1		374	AIFM2	382.185	350.396	413.975	1.18145	0.240558	0.838713	1
375	AIFM3	33.5436	34.0811	33.0062	0.968462	-0.0462333	0.778871	1		375	AIFM3	24.873	27.4394	22.3066	0.81294	-0.298779	0.922427	1
376	AIG1	538.301	549.276	527.327	0.96004	-0.0588333	0.846206	1		376	AIG1	568.358	605.373	531.343	0.877713	-0.188179	0.867246	1
377	AIM1	7955.13	7284.41	8625.85	1.18415	0.243855	0.459834	1		377	AIM1	9626.24	8490.75	10761.7	1.26747	0.341947	0.504345	1
378	AIM1L	3762.26	2976.14	4548.38	1.52828	0.611911	0.139918	1		378	AIM1L	4044.9	3671.7	4418.1	1.20329	0.266979	0.621782	1
379	AIM2	263.479	303.039	223.919	0.738909	-0.436531	0.233238	1		379	AIM2	139.65	45.8339	233.465	5.09372	2.34872	0.0536292	1
380	AIMP1	1005.92	1013.96	997.895	0.984161	-0.023034	0.944413	1		380	AIMP1	1194.48	1139.71	1249.25	1.09611	0.132398	0.788684	1
381	AIMP2	727.569	786.137	669.001	0.850998	-0.232772	0.471194	1		381	AIMP2	915.505	998.217	832.794	0.834282	-0.261393	0.635887	1
382	AIP	644.997	766.892	523.102	0.682106	-0.551931	0.0272143	0.778489		382	AIP	740.786	658.845	822.726	1.24874	0.320473	0.820045	1
383	AJAP1	38.0209	27.4753	48.5665	1.76764	0.821827	0.308373	1		383	AJAP1	53.5504	36.5335	70.5673	1.93158	0.949779	0.610991	1
384	AJUBA	1380.33	1440.85	1319.81	0.915992	-0.126593	0.759271	1		384	AJUBA	1121.88	1154.56	1089.2	0.943395	-0.0840663	0.959128	1
385	AK1	562.826	475.594	650.059	1.36684	0.450841	0.159859	1		385	AK1	488.321	434.543	542.1	1.24752	0.31906	0.660342	1
386	AK2	2980.25	3258.4	2702.1	0.829274	-0.270079	0.402349	1		386	AK2	2688.05	2865.25	2510.84	0.87631	-0.190487	0.859792	1
387	AK3	1749.67	1502.36	1996.99	1.32923	0.410591	0.212139	1		387	AK3	1990.01	1721.37	2258.65	1.31213	0.391909	0.374674	1
388	AK4	1983.44	2159.66	1807.21	0.836802	-0.257042	0.425296	1		388	AK4	1770.97	1806.11	1735.83	0.961086	-0.0572628	0.932594	1
389	AK5	12.8459	7.04433	18.6475	2.64717	1.40445	0.974526	1		389	AK5	56.244	106.119	6.36879	0.0600154	-4.05852	0.208282	1
390	AK7	15.9963	20.1738	11.8187	0.585842	-0.771417	0.470928	1		390	AK7	16.5964	20.0691	13.1237	0.653924	-0.612804	0.854575	1
391	AK8	27.3476	23.8294	30.8659	1.29529	0.373273	0.604092	1		391	AK8	29.6452	24.1044	35.186	1.45974	0.545707	0.842914	1
392	AKAP1	928.633	1064.43	792.84	0.744853	-0.424973	0.336238	1		392	AKAP1	1235.36	1467.37	1003.36	0.683782	-0.548391	0.329398	1
393	AKAP10	517.75	467.624	567.875	1.21439	0.280226	0.386073	1		393	AKAP10	539.89	505.99	573.791	1.134	0.181415	0.820529	1
394	AKAP11	1023.22	1029.11	1017.33	0.988551	-0.0166124	0.851651	1		394	AKAP11	1284.94	1381.01	1188.86	0.860865	-0.216141	0.702668	1
395	AKAP12	109.334	114.883	103.785	0.9034	-0.146564	0.727617	1		395	AKAP12	273.232	255.975	290.488	1.13483	0.182475	0.844847	1
396	AKAP13	2519.09	2151.47	2886.72	1.34174	0.424108	0.158085	1		396	AKAP13	2856.86	2528.26	3185.45	1.25994	0.333353	0.530701	1
397	AKAP3	17.3192	13.27	21.3685	1.61028	0.687316	0.514866	1		397	AKAP3	12.0487	12.5957	11.5016	0.913138	-0.131095	0.959602	1
398	AKAP5	23.3711	31.3601	15.3822	0.490502	-1.02767	0.120936	1		398	AKAP5	27.0081	33.3128	20.7035	0.621489	-0.686199	0.753046	1
399	AKAP6	158.128	124.879	191.376	1.5325	0.615887	0.123809	1		399	AKAP6	260.361	327.135	193.587	0.591766	-0.756902	0.461663	1
400	AKAP7	45.7276	46.0603	45.3948	0.985553	-0.0209944	0.777471	1		400	AKAP7	100.925	130.449	71.401	0.547346	-0.869475	0.423152	1
401	AKAP8	621.207	670.747	571.668	0.852286	-0.230591	0.545666	1		401	AKAP8	672.572	713.196	631.949	0.88608	-0.174491	0.75009	1
402	AKAP8L	749.053	695.312	802.794	1.15458	0.20737	0.459072	1		402	AKAP8L	847.847	847.957	847.737	0.999741	-0.000373795	0.854683	1
403	AKAP9	1636.79	1689.56	1584.01	0.937533	-0.0930591	0.863889	1		403	AKAP9	1823.18	1865.66	1780.69	0.954455	-0.0672508	0.949244	1
404	AKD1	58.3824	53.0871	63.6777	1.19949	0.262426	0.821103	1		404	AKD1	84.9275	79.7647	90.0903	1.12945	0.175621	0.900438	1
405	AKIP1	461.761	439.404	484.117	1.10176	0.139807	0.541229	1		405	AKIP1	547.696	521.082	574.311	1.10215	0.140322	0.728855	1
406	AKIRIN1	1267.51	1102.97	1432.05	1.29836	0.37669	0.283903	1		406	AKIRIN1	1366.44	1233.45	1499.43	1.21564	0.281712	0.642513	1
407	AKIRIN2	1252.67	1056.88	1448.47	1.37052	0.454725	0.166991	1		407	AKIRIN2	1202.76	920.153	1485.36	1.61425	0.690866	0.225094	1
408	AKNA	377.689	343.442	411.935	1.19943	0.262352	0.690838	1		408	AKNA	593.33	388.338	798.323	2.05574	1.03966	0.68171	1
409	AKNAD1	10.4911	5.51007	15.4721	2.80797	1.48953	0.330231	1		409	AKNAD1	9.20879	9.21381	9.20378	0.998912	-0.00157117	0.974774	1
410	AKR1A1	2414.14	2352.2	2476.08	1.05267	0.0740494	0.937262	1		410	AKR1A1	2748.99	2670.08	2827.9	1.05911	0.0828514	0.806277	1
411	AKR1B1	1739.91	1665.68	1814.14	1.08913	0.123172	0.794319	1		411	AKR1B1	922.594	823.204	1021.98	1.24147	0.312049	0.707152	1
412	AKR1B10	16360.9	15996.8	16725	1.04552	0.0642206	0.787442	1		412	AKR1B10	7349.36	5087.94	9610.77	1.88893	0.91757	0.213863	1
413	AKR1B15	407.834	464.443	351.224	0.756226	-0.40311	0.411211	1		413	AKR1B15	101.729	77.7166	125.742	1.61795	0.694169	0.557681	1
414	AKR1C1	10544.1	14547.6	6540.49	0.449592	-1.15331	0.353536	1		414	AKR1C1	555.583	730.797	380.369	0.520486	-0.94207	0.428263	1
415	AKR1C2	9164.02	12544.4	5783.6	0.461048	-1.11701	0.200518	1		415	AKR1C2	1650.71	2056.66	1244.77	0.605239	-0.724424	0.498663	1
416	AKR1C3	6193.48	8642.13	3744.82	0.433322	-1.20649	0.235598	1		416	AKR1C3	695.386	834.262	556.511	0.667069	-0.584092	0.65604	1
417	AKR1C4	3.56554	2.12071	5.01037	2.36259	1.24037	0.549612	1		417	AKR1C4	0.527849	0.194362	0.861336	4.43161	2.14783	1	1
418	AKR1E2	34.7877	48.5812	20.9941	0.432145	-1.21041	0.110147	1		418	AKR1E2	27.7859	32.1139	23.458	0.730462	-0.453119	0.849045	1
419	AKR7A2	786.679	803.909	769.449	0.957135	-0.0632059	0.687328	1		419	AKR7A2	919.776	960.436	879.116	0.91533	-0.127636	0.869741	1
420	AKR7A3	18.5371	23.2852	13.789	0.592179	-0.755895	0.460003	1		420	AKR7A3	108.852	179.142	38.562	0.21526	-2.21585	0.426811	1
421	AKT1	2777.94	2925.28	2630.61	0.899268	-0.153177	0.626978	1		421	AKT1	3307.51	3573.47	3041.56	0.851148	-0.232517	0.586273	1
422	AKT1S1	1273.68	1117.32	1430.04	1.27988	0.356014	0.336022	1		422	AKT1S1	1288.07	1123.53	1452.61	1.29289	0.370605	0.515668	1
423	AKT2	2143.07	2061.51	2224.63	1.07913	0.10987	0.818498	1		423	AKT2	2383.94	2413.8	2354.08	0.975258	-0.0361447	0.900067	1
424	AKT3	361.003	367.744	354.261	0.963336	-0.0538885	0.747257	1		424	AKT3	502.741	474.6	530.882	1.11859	0.161679	0.951943	1
425	AKTIP	812.039	690.638	933.439	1.35156	0.434626	0.197116	1		425	AKTIP	966.456	834.546	1098.37	1.31612	0.396296	0.458138	1
426	ALAD	1216.85	1335.64	1098.05	0.822112	-0.282593	0.331841	1		426	ALAD	1449.81	1587.89	1311.72	0.82608	-0.275647	0.829448	1
427	ALAS1	1246.16	1015.44	1476.88	1.45442	0.540448	0.0651007	1		427	ALAS1	1324.91	1219.45	1430.37	1.17297	0.230164	0.661602	1
428	ALB	16.9047	4.21469	29.5947	7.02179	2.81184	0.0587087	0.982637		428	ALB	2.09635	3.49328	0.699414	0.200217	-2.32036	0.884926	1
429	ALCAM	2034.31	2601.61	1467.01	0.563885	-0.826528	0.429632	1		429	ALCAM	1690.29	2039.17	1341.41	0.657819	-0.604237	0.572313	1
430	ALDH16A1	795.622	874.959	716.285	0.81865	-0.288682	0.406666	1		430	ALDH16A1	823.84	813.855	833.825	1.02454	0.0349729	1	1
431	ALDH18A1	1201.02	1307.24	1094.8	0.837487	-0.255862	0.541537	1		431	ALDH18A1	1312.24	1359.23	1265.26	0.930864	-0.103358	0.897062	1
432	ALDH1A1	1374.7	1537.74	1211.65	0.787941	-0.34384	0.952401	1		432	ALDH1A1	1306.98	1796.91	817.051	0.454697	-1.13702	0.469985	1
433	ALDH1A2	10.9338	2.48461	19.3831	7.80125	2.96371	0.0525322	0.941276		433	ALDH1A2	56.6211	63.4866	49.7556	0.783719	-0.351591	0.681252	1
434	ALDH1A3	3421.82	1787.12	5056.51	2.82942	1.5005	0.000261327	0.0541567		434	ALDH1A3	3102.12	2392.43	3811.81	1.59328	0.671997	0.312902	1
435	ALDH1B1	217.159	222.886	211.432	0.948613	-0.0761084	0.922304	1		435	ALDH1B1	217.176	103.955	330.398	3.17829	1.66825	0.290525	1
436	ALDH1L1	85.0219	79.587	90.4568	1.13658	0.184696	0.749491	1		436	ALDH1L1	153.083	170.426	135.739	0.796471	-0.328307	0.808128	1
437	ALDH1L2	143.066	199.69	86.4419	0.43288	-1.20796	0.0531851	0.945446		437	ALDH1L2	508.131	781.721	234.541	0.300031	-1.73681	0.488073	1
438	ALDH2	2165.23	2608.48	1721.98	0.660147	-0.599141	0.0101762	0.484215		438	ALDH2	2036.12	2358.09	1714.16	0.726925	-0.460121	0.324385	1
439	ALDH3A1	18910.6	17037.2	20784.1	1.21993	0.286794	0.699018	1		439	ALDH3A1	6298.08	7312.63	5283.53	0.722522	-0.468887	0.401987	1
440	ALDH3A2	4188.07	5034	3342.14	0.663914	-0.590931	0.0765154	1		440	ALDH3A2	4392	5684.99	3099.01	0.545122	-0.875349	0.124512	1
441	ALDH3B1	395.162	311.496	478.828	1.53719	0.620294	0.658223	1		441	ALDH3B1	548.343	482.009	614.677	1.27524	0.350768	0.668256	1
442	ALDH3B2	4084.85	3645.47	4524.23	1.24106	0.311567	0.44184	1		442	ALDH3B2	4283.38	4155.01	4411.74	1.06179	0.0864954	0.736352	1
443	ALDH4A1	1093.81	957.968	1229.65	1.28361	0.360203	0.252231	1		443	ALDH4A1	984.652	971.506	997.798	1.02706	0.0385259	0.675851	1
444	ALDH5A1	290.76	386.268	195.252	0.505483	-0.984266	0.0137212	0.570152		444	ALDH5A1	378.897	522.516	235.278	0.45028	-1.15111	0.130974	1
445	ALDH6A1	216.352	246.666	186.038	0.754211	-0.406961	0.298243	1		445	ALDH6A1	261.497	344.072	178.923	0.520017	-0.943369	0.287226	1
446	ALDH7A1	1572.38	1411.04	1733.72	1.22868	0.297104	0.391436	1		446	ALDH7A1	1884.77	1787.02	1982.52	1.1094	0.14978	0.558823	1
447	ALDH8A1	3.91727	2.13363	5.70091	2.67194	1.41789	0.5079	1		447	ALDH8A1	4.64996	6.50167	2.79824	0.430389	-1.21629	0.865546	1
448	ALDH9A1	2919.7	3203.49	2635.91	0.822822	-0.281348	0.406051	1		448	ALDH9A1	3691.93	4099.16	3284.7	0.801311	-0.319567	0.674805	1
449	ALDOA	25669.3	29362.1	21976.6	0.748467	-0.41799	0.11416	1		449	ALDOA	20023.3	24434.4	15612.3	0.638946	-0.646233	0.171444	1
450	ALDOC	637.828	780.869	494.788	0.633638	-0.658269	0.0207089	0.684609		450	ALDOC	740.81	1239.74	241.881	0.195106	-2.35767	0.103601	1
451	ALG1	631.509	681.993	581.024	0.851951	-0.231158	0.520888	1		451	ALG1	670.547	643.238	697.856	1.08491	0.117578	0.904224	1
452	ALG10	107.303	131.181	83.4255	0.635956	-0.653002	0.18863	1		452	ALG10	98.2383	95.9622	100.514	1.04744	0.0668624	0.922921	1
453	ALG10B	154.551	199.116	109.987	0.552379	-0.85627	0.0787259	1		453	ALG10B	249.837	271.395	228.279	0.841131	-0.249598	0.781125	1
454	ALG11	90.1994	85.9137	94.4851	1.09977	0.1372	0.779781	1		454	ALG11	105.473	106.92	104.027	0.972941	-0.0395761	0.966449	1
455	ALG12	501.647	493.091	510.202	1.0347	0.0492158	0.837217	1		455	ALG12	534.737	513.822	555.652	1.08141	0.112915	0.876495	1
456	ALG13	419.454	421.165	417.743	0.991874	-0.0117707	0.961215	1		456	ALG13	522.917	538.808	507.025	0.941012	-0.0877145	0.87309	1
457	ALG14	177.286	174.237	180.335	1.035	0.0496272	0.903589	1		457	ALG14	215.861	216.835	214.886	0.99101	-0.013028	0.980484	1
458	ALG1L	251.674	352.729	150.619	0.42701	-1.22766	0.0890939	1		458	ALG1L	235.293	252.11	218.476	0.86659	-0.206578	0.901494	1
459	ALG1L2	9.40302	7.66521	11.1408	1.45343	0.539458	0.497069	1		459	ALG1L2	4.62654	4.55572	4.69736	1.03109	0.0441705	0.96681	1
460	ALG2	797.436	749.936	844.936	1.12668	0.172075	0.509203	1		460	ALG2	752.245	606.721	897.768	1.4797	0.565309	0.351743	1
461	ALG3	1146.5	1346.32	946.687	0.703168	-0.508059	0.277475	1		461	ALG3	712.008	711.817	712.198	1.00053	0.00077003	0.953736	1
462	ALG5	480.309	495.367	465.252	0.939207	-0.0904855	0.781252	1		462	ALG5	528.131	495.99	560.272	1.1296	0.175816	0.786591	1
463	ALG6	351.447	399.991	302.903	0.757276	-0.40111	0.266462	1		463	ALG6	368.158	398.292	338.024	0.848684	-0.2367	0.802077	1
464	ALG8	585.297	633.181	537.414	0.848753	-0.236584	0.611853	1		464	ALG8	576.72	553.359	600.081	1.08443	0.116943	0.870487	1
465	ALG9	375.139	369.814	380.465	1.0288	0.040963	0.876626	1		465	ALG9	421.249	472.591	369.906	0.782719	-0.353433	0.67935	1
466	ALK	5.23478	2.16395	8.30561	3.83817	1.94042	0.373661	1		466	ALK	33.3841	59.9533	6.81495	0.113671	-3.13706	0.207718	1
467	ALKBH1	237.302	230.817	243.788	1.0562	0.0788764	0.715077	1		467	ALKBH1	192.804	177.419	208.188	1.17342	0.230725	0.813933	1
468	ALKBH2	176.672	205.22	148.124	0.721783	-0.470364	0.193951	1		468	ALKBH2	210.871	233.012	188.729	0.809953	-0.30409	0.76028	1
469	ALKBH3	327.95	312.333	343.567	1.1	0.137508	0.838227	1		469	ALKBH3	378.48	361.622	395.338	1.09324	0.128604	0.85708	1
470	ALKBH4	201.684	231.071	172.297	0.745647	-0.423436	0.322074	1		470	ALKBH4	212.844	228.567	197.12	0.862417	-0.213542	0.810577	1
471	ALKBH5	1635.58	1723.93	1547.23	0.897502	-0.156013	0.742085	1		471	ALKBH5	1512.21	1581.65	1442.78	0.912198	-0.132581	0.741855	1
472	ALKBH6	151.351	149.044	153.659	1.03096	0.0439938	0.940661	1		472	ALKBH6	144.7	119.421	169.979	1.42335	0.509294	0.703394	1
473	ALKBH7	536.569	552.107	521.031	0.943715	-0.0835776	0.685394	1		473	ALKBH7	574.685	608.799	540.571	0.887931	-0.171481	0.79516	1
474	ALKBH8	144.315	143.756	144.873	1.00778	0.011174	0.951641	1		474	ALKBH8	188.898	188.168	189.627	1.00775	0.011144	0.916988	1
475	ALMS1	331.102	365.651	296.554	0.811031	-0.302171	0.420721	1		475	ALMS1	454.326	569.854	338.798	0.594534	-0.750169	0.264778	1
476	ALOX12	615.261	712.913	517.608	0.726047	-0.461866	0.61776	1		476	ALOX12	1169.46	1082.23	1256.69	1.16121	0.215626	0.889554	1
477	ALOX12B	518.162	221.726	814.598	3.6739	1.87731	0.000377242	0.0676495		477	ALOX12B	284.291	157.892	410.689	2.60107	1.37911	0.150674	1
478	ALOX15	45.7897	39.357	52.2224	1.32689	0.408049	0.552735	1		478	ALOX15	33.1044	9.4093	56.7995	6.03652	2.59372	0.313475	1
479	ALOX15B	522.996	586.161	459.831	0.78448	-0.350191	0.463892	1		479	ALOX15B	1143.67	1404.44	882.904	0.628653	-0.669665	0.590284	1
480	ALOX5	322.732	145.993	499.472	3.42119	1.7745	0.655976	1		480	ALOX5	280.125	252.854	307.396	1.21571	0.281796	0.973161	1
481	ALOX5AP	416.92	215.845	617.994	2.86313	1.51759	0.673239	1		481	ALOX5AP	333.861	372.051	295.672	0.79471	-0.3315	0.661689	1
482	ALOXE3	242.868	127.213	358.522	2.81828	1.49482	8.82027e-05	0.0262112		482	ALOXE3	126.514	56.9789	196.049	3.44073	1.78272	0.140192	1
483	ALPK1	300.03	312.541	287.518	0.919938	-0.120391	0.524365	1		483	ALPK1	362.172	355.172	369.172	1.03942	0.0557732	0.916995	1
484	ALPK2	20.917	18.9983	22.8356	1.20198	0.265413	0.67105	1		484	ALPK2	13.3682	14.7222	12.0142	0.816059	-0.293255	0.923789	1
485	ALPK3	256.644	179.132	334.155	1.86541	0.899492	0.0274093	0.78206		485	ALPK3	287.735	234.168	341.302	1.45751	0.543504	0.452341	1
486	ALPL	203.231	106.527	299.935	2.81557	1.49343	0.275491	1		486	ALPL	285.156	122.271	448.04	3.66431	1.87354	0.38633	1
487	ALS2	468.41	437.643	499.178	1.14061	0.1898	0.51812	1		487	ALS2	380.486	406.093	354.879	0.873888	-0.19448	0.802741	1
488	ALS2CL	2327.24	2032.19	2622.3	1.29038	0.367799	0.356521	1		488	ALS2CL	2885.86	2847.78	2923.94	1.02674	0.0380735	0.743589	1
489	ALS2CR11	8.77962	5.56642	11.9928	2.1545	1.10735	0.549873	1		489	ALS2CR11	1.68476	2.76676	0.602749	0.217854	-2.19857	0.912696	1
490	ALS2CR12	6.82151	4.50138	9.14164	2.03085	1.02209	0.567344	1		490	ALS2CR12	5.25458	5.83395	4.67521	0.801379	-0.319444	0.933507	1
491	ALS2CR8	76.1514	92.7738	59.5291	0.641659	-0.640122	0.151668	1		491	ALS2CR8	109.913	142.59	77.2362	0.541668	-0.884518	0.461578	1
492	ALX1	24.3321	27.8835	20.7807	0.74527	-0.424164	0.850531	1		492	ALX1	11.5116	9.77346	13.2497	1.35568	0.439021	0.952099	1
493	ALX3	42.6111	47.5479	37.6744	0.792347	-0.335796	0.655873	1		493	ALX3	60.1473	72.8233	47.4712	0.651868	-0.617348	0.726819	1
494	ALYREF	1221.52	1330.11	1112.92	0.836714	-0.257193	0.478626	1		494	ALYREF	1203.16	1217.15	1189.16	0.977005	-0.0335618	0.910981	1
495	AMACR	46.1029	39.8644	52.3414	1.31299	0.392852	0.510305	1		495	AMACR	75.0825	68.6082	81.5567	1.18873	0.249423	0.829108	1
496	AMBRA1	729.865	615.605	844.125	1.37121	0.455453	0.133423	1		496	AMBRA1	809.488	792.257	826.72	1.0435	0.0614315	0.900124	1
497	AMD1	3094.67	2816.76	3372.58	1.19733	0.259817	0.399137	1		497	AMD1	3515.47	3459.03	3571.92	1.03264	0.0463312	0.796966	1
498	AMDHD1	13.0454	13.6745	12.4164	0.907998	-0.139238	0.527968	1		498	AMDHD1	8.69217	5.37068	12.0137	2.2369	1.1615	0.898886	1
499	AMDHD2	350.393	350.173	350.613	1.00126	0.00181115	0.919747	1		499	AMDHD2	379.057	372.42	385.693	1.03564	0.0505244	0.958972	1
500	AMFR	2524.83	2561.11	2488.55	0.971668	-0.0414643	0.949891	1		500	AMFR	2838.25	2698.38	2978.12	1.10367	0.14231	0.794241	1
501	AMH	2.62484	2.69904	2.55064	0.945017	-0.0815872	0.995415	1		501	AMH	20.0283	37.3178	2.73889	0.0733937	-3.7682	0.277374	1
502	AMICA1	308.458	147.899	469.016	3.17118	1.66502	0.763638	1		502	AMICA1	223.792	114.753	332.832	2.90043	1.53627	0.509165	1
503	AMIGO1	20.6974	19.3241	22.0706	1.14213	0.191723	0.676377	1		503	AMIGO1	44.7722	48.013	41.5315	0.865006	-0.209217	0.814117	1
504	AMIGO2	406.622	509.16	304.085	0.597229	-0.743645	0.157989	1		504	AMIGO2	169.145	138.383	199.908	1.44461	0.530677	0.521052	1
505	AMIGO3	62.8293	54.1148	71.5438	1.32207	0.402804	0.499775	1		505	AMIGO3	150.78	166.586	134.973	0.810231	-0.303594	0.734889	1
506	AMMECR1	1063.68	983.527	1143.82	1.16298	0.217829	0.486217	1		506	AMMECR1	1223.95	1173.04	1274.85	1.08679	0.120076	0.709086	1
507	AMMECR1L	664.488	691.541	637.436	0.921761	-0.117535	0.800402	1		507	AMMECR1L	585.501	555.73	615.272	1.10714	0.14684	0.82223	1
508	AMN	128.986	146.668	111.305	0.758892	-0.398034	0.52487	1		508	AMN	128.78	137.547	120.013	0.872524	-0.196733	0.896619	1
509	AMN1	140.679	137.231	144.127	1.05025	0.0707322	0.984077	1		509	AMN1	142.149	139.812	144.487	1.03343	0.0474446	0.933635	1
510	AMOT	76.7078	113.977	39.4386	0.346022	-1.53106	0.00474637	0.330525		510	AMOT	501.91	806.729	197.09	0.244308	-2.03323	0.310729	1
511	AMOTL1	2938.13	2486.31	3389.94	1.36345	0.447257	0.12584	1		511	AMOTL1	2880.52	2451.41	3309.64	1.3501	0.433062	0.287929	1
512	AMOTL2	2459.07	2073.71	2844.44	1.37167	0.45593	0.0855675	1		512	AMOTL2	2691.47	2251.11	3131.83	1.39124	0.47637	0.433409	1
513	AMPD1	4.73502	2.05238	7.41766	3.61417	1.85367	0.404801	1		513	AMPD1	11.3025	2.28445	20.3206	8.89519	3.15303	0.543641	1
514	AMPD2	510.694	493.332	528.057	1.07039	0.0981354	0.742782	1		514	AMPD2	504.224	530.253	478.195	0.901824	-0.149082	0.692678	1
515	AMPD3	997.754	708.904	1286.6	1.81492	0.859906	0.073494	1		515	AMPD3	704.779	541.678	867.88	1.60221	0.680062	0.287633	1
516	AMPH	13.4464	11.5465	15.3463	1.32909	0.410436	0.947137	1		516	AMPH	41.8742	63.3025	20.4459	0.322987	-1.63045	0.373713	1
517	AMT	43.8897	49.3152	38.4642	0.779967	-0.358515	0.585802	1		517	AMT	77.1871	105.173	49.2009	0.467808	-1.09601	0.413286	1
518	AMTN	418.921	547.512	290.33	0.530272	-0.915195	0.595118	1		518	AMTN	59.4046	81.4047	37.4046	0.459489	-1.1219	0.535157	1
519	AMY2B	37.6453	39.2629	36.0278	0.917604	-0.124056	0.908297	1		519	AMY2B	45.8517	58.2515	33.4518	0.574265	-0.800211	0.608208	1
520	AMZ1	7.83203	4.39504	11.269	2.56404	1.35842	0.529039	1		520	AMZ1	23.5128	40.8931	6.13243	0.149963	-2.73733	0.379577	1
521	AMZ2	962.412	994.535	930.288	0.9354	-0.0963446	0.70297	1		521	AMZ2	940.119	897.99	982.247	1.09383	0.129386	0.8337	1
522	ANAPC1	923.216	1014.09	832.34	0.820773	-0.284944	0.503233	1		522	ANAPC1	935.881	1024.42	847.347	0.827151	-0.273778	0.637794	1
523	ANAPC10	192.78	193.363	192.198	0.993977	-0.00871528	0.861375	1		523	ANAPC10	186.493	166.71	206.276	1.23734	0.307238	0.725028	1
524	ANAPC11	1034.3	1105.32	963.281	0.871495	-0.198436	0.568942	1		524	ANAPC11	1046.46	954.091	1138.83	1.19363	0.25535	0.702544	1
525	ANAPC13	862.039	913.868	810.21	0.886572	-0.17369	0.647809	1		525	ANAPC13	884.519	742.743	1026.29	1.38176	0.466508	0.469929	1
526	ANAPC16	1343.71	1446.92	1240.5	0.857341	-0.222059	0.30991	1		526	ANAPC16	1763.53	1641.31	1885.74	1.14892	0.200282	0.70528	1
527	ANAPC2	645.223	607.892	682.553	1.12282	0.167126	0.622336	1		527	ANAPC2	680.618	732.252	628.983	0.858971	-0.219319	0.709681	1
528	ANAPC4	448.774	464.111	433.437	0.933907	-0.0986485	0.742297	1		528	ANAPC4	506.848	552.24	461.456	0.835608	-0.259102	0.710936	1
529	ANAPC5	1930	2076.15	1783.85	0.859211	-0.218916	0.507775	1		529	ANAPC5	2260.52	2462.21	2058.83	0.836172	-0.258128	0.582802	1
530	ANAPC7	1321.05	1490.31	1151.8	0.772858	-0.371725	0.253356	1		530	ANAPC7	1596.52	1766.85	1426.18	0.80719	-0.30902	0.700441	1
531	ANG	34.4546	38.2724	30.6368	0.800493	-0.32104	0.547054	1		531	ANG	147.597	149.534	145.66	0.974096	-0.0378642	0.923808	1
532	ANGEL1	357.441	393.27	321.612	0.817789	-0.290199	0.637183	1		532	ANGEL1	311.864	376.78	246.948	0.655418	-0.609513	0.398708	1
533	ANGEL2	323.708	379.585	267.831	0.705589	-0.503101	0.202845	1		533	ANGEL2	395.08	430.894	359.265	0.833765	-0.262287	0.711357	1
534	ANGPT1	30.9228	36.0782	25.7674	0.714209	-0.485581	0.405466	1		534	ANGPT1	45.3157	32.8503	57.7812	1.75893	0.814697	0.794461	1
535	ANGPT2	204.061	228.845	179.277	0.783398	-0.352183	0.434834	1		535	ANGPT2	168.502	150.175	186.828	1.24407	0.315066	0.896403	1
536	ANGPTL1	7.09761	6.21365	7.98158	1.28452	0.361234	0.898449	1		536	ANGPTL1	16.8968	1.95513	31.8384	16.2846	4.02543	0.354949	1
537	ANGPTL2	470.298	442.807	497.789	1.12417	0.168858	0.996577	1		537	ANGPTL2	485.153	402.43	567.876	1.41112	0.496838	0.814785	1
538	ANGPTL4	1889.32	2470.82	1307.82	0.529308	-0.91782	0.50795	1		538	ANGPTL4	901.352	871.183	931.52	1.06926	0.0966107	0.892244	1
539	ANGPTL6	196.488	183.378	209.598	1.14298	0.192803	0.678653	1		539	ANGPTL6	176.655	149.708	203.601	1.35999	0.443596	0.668517	1
540	ANK1	135.976	102.712	169.24	1.64771	0.720467	0.331947	1		540	ANK1	125.456	98.1942	152.718	1.55526	0.637159	0.573388	1
541	ANK2	30.876	19.8038	41.9483	2.1182	1.08284	0.365136	1		541	ANK2	204.597	278.035	131.16	0.471739	-1.08394	0.555517	1
542	ANK3	761.405	769.529	753.281	0.978885	-0.0307889	0.956799	1		542	ANK3	841.67	869.423	813.916	0.936156	-0.0951786	0.984309	1
543	ANKAR	20.3453	21.3978	19.2928	0.901627	-0.149397	0.863994	1		543	ANKAR	21.8799	24.2594	19.5003	0.803824	-0.315048	0.887854	1
544	ANKDD1A	54.5341	46.8338	62.2343	1.32883	0.410159	0.724453	1		544	ANKDD1A	59.1001	44.8288	73.3714	1.6367	0.710793	0.725926	1
545	ANKFN1	12.5069	1.89466	23.1192	12.2023	3.60908	0.00256036	0.231756		545	ANKFN1	12.2278	11.7285	12.7272	1.08515	0.117897	0.934345	1
546	ANKFY1	1875.61	1768.54	1982.69	1.12109	0.164903	0.559594	1		546	ANKFY1	1895.52	1975.1	1815.94	0.919419	-0.121206	0.889344	1
547	ANKH	849.928	954.496	745.361	0.780894	-0.356801	0.205259	1		547	ANKH	818.926	930.579	707.274	0.760036	-0.395861	0.433937	1
548	ANKHD1	122.857	130.88	114.834	0.8774	-0.188694	0.718644	1		548	ANKHD1	122.529	111.31	133.748	1.20158	0.264928	0.834776	1
549	ANKIB1	1286.15	1291.61	1280.69	0.991549	-0.0122444	0.994314	1		549	ANKIB1	1340.45	1284.15	1396.74	1.08768	0.121254	0.766688	1
550	ANKK1	24.2466	15.7374	32.7557	2.08139	1.05755	0.169327	1		550	ANKK1	29.0819	19.0381	39.1258	2.05513	1.03923	0.620932	1
551	ANKLE1	12.5822	12.4578	12.7066	1.01997	0.0285283	0.959607	1		551	ANKLE1	9.03845	11.6995	6.37737	0.545097	-0.875415	0.820647	1
552	ANKLE2	1795.92	1841.93	1749.9	0.950037	-0.0739443	0.900983	1		552	ANKLE2	1954.93	2106.18	1803.67	0.85637	-0.223694	0.654682	1
553	ANKMY1	76.3778	90.1994	62.5562	0.693533	-0.527964	0.318752	1		553	ANKMY1	117.572	143.245	91.8986	0.64155	-0.640365	0.566653	1
554	ANKMY2	242.809	261.227	224.391	0.858988	-0.219291	0.569585	1		554	ANKMY2	273.073	317.395	228.752	0.720715	-0.472499	0.562854	1
555	ANKRA2	276.825	250.979	302.672	1.20597	0.270191	0.534901	1		555	ANKRA2	333.062	291.202	374.923	1.2875	0.364575	0.665994	1
556	ANKRD10	502.037	525.587	478.487	0.910386	-0.135449	0.723415	1		556	ANKRD10	628.576	624.57	632.582	1.01283	0.0183893	0.806999	1
557	ANKRD11	2186.55	2184.43	2188.67	1.00194	0.00279681	0.963373	1		557	ANKRD11	2390.74	2608.69	2172.79	0.832903	-0.263779	0.544548	1
558	ANKRD12	1068.07	1118.03	1018.1	0.910621	-0.135078	0.696057	1		558	ANKRD12	1229.26	1263.16	1195.37	0.94633	-0.079585	0.849148	1
559	ANKRD13A	1842.46	1659.6	2025.33	1.22037	0.287316	0.386578	1		559	ANKRD13A	1970.56	1907.24	2033.87	1.06639	0.0927374	0.796459	1
560	ANKRD13B	149.508	170.855	128.16	0.750109	-0.414828	0.69885	1		560	ANKRD13B	100.424	133.616	67.2319	0.503171	-0.99088	0.387683	1
561	ANKRD13C	561.663	522.085	601.24	1.15161	0.203657	0.521563	1		561	ANKRD13C	622.746	538.978	706.514	1.31084	0.390492	0.529348	1
562	ANKRD13D	838.57	811.019	866.121	1.06794	0.094833	0.90363	1		562	ANKRD13D	854.072	790.301	917.843	1.16138	0.215844	0.74792	1
563	ANKRD16	92.9777	104.155	81.8008	0.785379	-0.348539	0.509091	1		563	ANKRD16	117.038	125.832	108.244	0.860233	-0.217201	0.802556	1
564	ANKRD17	2179.11	2063.85	2294.38	1.1117	0.152761	0.630282	1		564	ANKRD17	2498.87	2543.19	2454.56	0.965147	-0.0511788	0.955318	1
565	ANKRD18A	19.5642	20.9561	18.1723	0.867163	-0.205625	0.935866	1		565	ANKRD18A	15.7321	20.3753	11.0889	0.54423	-0.877712	0.829473	1
566	ANKRD18B	45.3316	47.8066	42.8567	0.89646	-0.157688	0.938278	1		566	ANKRD18B	51.7319	51.0076	52.4562	1.0284	0.0404006	1	1
567	ANKRD2	10.0137	9.41648	10.6109	1.12685	0.17229	0.787745	1		567	ANKRD2	3.61623	3.76618	3.46629	0.920374	-0.119708	1	1
568	ANKRD22	1590.97	1026.87	2155.07	2.09868	1.06948	0.0034735	0.275251		568	ANKRD22	1832.85	1458.4	2207.29	1.5135	0.597889	0.212531	1
569	ANKRD23	17.9672	24.0475	11.8869	0.494309	-1.01652	0.263178	1		569	ANKRD23	30.8537	43.2279	18.4795	0.427491	-1.22603	0.56772	1
570	ANKRD24	12.8883	12.1637	13.6129	1.11914	0.162385	0.619912	1		570	ANKRD24	27.6517	43.2765	12.027	0.277911	-1.84731	0.450142	1
571	ANKRD26	165.5	179.488	151.513	0.844142	-0.244442	0.627027	1		571	ANKRD26	182.066	217.289	146.843	0.675798	-0.565336	0.579372	1
572	ANKRD27	963.576	922.354	1004.8	1.08938	0.123513	0.641084	1		572	ANKRD27	883.55	826.714	940.386	1.1375	0.185864	0.743301	1
573	ANKRD28	734.39	743.002	725.778	0.976818	-0.0338376	0.881313	1		573	ANKRD28	1020.4	1112.33	928.465	0.834702	-0.260667	0.62742	1
574	ANKRD29	221.555	200.145	242.964	1.21394	0.279692	0.479298	1		574	ANKRD29	174.266	140.875	207.656	1.47404	0.559777	0.434698	1
575	ANKRD31	62.2424	53.5368	70.948	1.32522	0.406232	0.518169	1		575	ANKRD31	70.2003	67.2277	73.1729	1.08843	0.122254	0.988135	1
576	ANKRD32	138.645	138.971	138.318	0.995299	-0.00679781	0.959253	1		576	ANKRD32	140.807	142.073	139.54	0.982172	-0.0259521	1	1
577	ANKRD33B	162.594	185.049	140.139	0.757307	-0.40105	0.292071	1		577	ANKRD33B	148.139	121.104	175.173	1.44647	0.532536	0.72022	1
578	ANKRD34A	18.4768	18.17	18.7836	1.03377	0.0479175	0.752548	1		578	ANKRD34A	17.7242	13.4668	21.9816	1.63228	0.706888	0.89542	1
579	ANKRD34B	6.80621	8.12969	5.48272	0.674407	-0.56831	0.962741	1		579	ANKRD34B	0.996949	0.370272	1.62363	4.38496	2.13256	1	1
580	ANKRD35	930.242	707.332	1153.15	1.63029	0.705124	0.0984584	1		580	ANKRD35	1213	1130.05	1295.95	1.14681	0.197628	0.601047	1
581	ANKRD36	42.0657	50.7231	33.4083	0.658641	-0.602437	0.333236	1		581	ANKRD36	61.6002	87.5666	35.6338	0.406934	-1.29713	0.385468	1
582	ANKRD36B	46.0616	55.5139	36.6094	0.659463	-0.600636	0.311381	1		582	ANKRD36B	65.2818	90.6011	39.9626	0.441083	-1.18088	0.418558	1
583	ANKRD37	489.367	582.719	396.015	0.679599	-0.557244	0.233193	1		583	ANKRD37	356.746	369.615	343.877	0.930365	-0.104131	0.791286	1
584	ANKRD39	119.565	129.575	109.556	0.845501	-0.242122	0.460091	1		584	ANKRD39	126.712	130.558	122.866	0.941077	-0.0876159	0.872292	1
585	ANKRD40	721.196	785.065	657.326	0.837289	-0.256202	0.46549	1		585	ANKRD40	747.924	792.906	702.941	0.886538	-0.173746	0.70198	1
586	ANKRD42	102.391	77.8785	126.904	1.62952	0.704446	0.167416	1		586	ANKRD42	108.608	84.2461	132.97	1.57835	0.658417	0.560904	1
587	ANKRD44	120.551	120.214	120.888	1.00561	0.00807464	0.487062	1		587	ANKRD44	243.707	242.932	244.483	1.00639	0.00918313	0.840749	1
588	ANKRD45	3.61048	1.78537	5.43559	3.04452	1.60621	0.501967	1		588	ANKRD45	2.72413	2.509	2.93926	1.17148	0.228338	1	1
589	ANKRD46	397.535	374.602	420.469	1.12244	0.166641	0.679142	1		589	ANKRD46	428.278	383.963	472.593	1.23083	0.299633	0.649345	1
590	ANKRD49	261.05	272.122	249.978	0.918622	-0.122457	0.757561	1		590	ANKRD49	283.122	257.828	308.415	1.1962	0.258462	0.766529	1
591	ANKRD5	308.006	280.614	335.398	1.19523	0.257287	0.437973	1		591	ANKRD5	312.065	299.622	324.508	1.08306	0.115107	0.761441	1
592	ANKRD50	761.407	739.173	783.642	1.06016	0.0842823	0.754636	1		592	ANKRD50	858.027	866.19	849.865	0.981153	-0.0274507	0.8503	1
593	ANKRD52	1058.03	1137.45	978.614	0.86036	-0.216988	0.543024	1		593	ANKRD52	1187.05	1438.05	936.047	0.650913	-0.619464	0.2292	1
594	ANKRD53	4.39813	2.67698	6.11928	2.28589	1.19275	0.51986	1		594	ANKRD53	9.50446	5.27791	13.731	2.6016	1.3794	0.846135	1
595	ANKRD54	335.01	332.146	337.874	1.01725	0.0246701	0.887482	1		595	ANKRD54	340.14	334.384	345.897	1.03443	0.0488405	0.93075	1
596	ANKRD6	209.311	246.812	171.809	0.696114	-0.522604	0.202582	1		596	ANKRD6	242.088	278.037	206.139	0.74141	-0.431656	0.592293	1
597	ANKRD65	623.559	495.519	751.599	1.51679	0.601023	0.0720436	1		597	ANKRD65	761.628	643.355	879.901	1.36768	0.451727	0.43288	1
598	ANKRD9	325.747	282.838	368.656	1.30342	0.382299	0.13676	1		598	ANKRD9	267.925	207.209	328.64	1.58603	0.665418	0.586521	1
599	ANKS1A	1085.16	1003.7	1166.62	1.16232	0.217013	0.478347	1		599	ANKS1A	1312.38	1306.67	1318.1	1.00874	0.012556	0.962654	1
600	ANKS1B	75.513	66.7111	84.3148	1.26388	0.337859	0.865204	1		600	ANKS1B	157.573	215.488	99.657	0.462471	-1.11257	0.348086	1
601	ANKS3	159.429	171.592	147.267	0.858239	-0.220548	0.564742	1		601	ANKS3	199.067	228.024	170.111	0.746021	-0.422712	0.588836	1
602	ANKS6	471.571	510.204	432.937	0.848556	-0.236918	0.559445	1		602	ANKS6	477.053	504.586	449.521	0.890871	-0.166712	0.820227	1
603	ANKUB1	8.93881	10.0169	7.86068	0.784738	-0.349717	0.781963	1		603	ANKUB1	6.85404	0	13.7081	Inf	Inf	0.386796	1
604	ANKZF1	628.475	680.84	576.11	0.846175	-0.240973	0.48886	1		604	ANKZF1	582.579	661.688	503.47	0.760887	-0.394245	0.495287	1
605	ANLN	1230.46	1548.49	912.437	0.589244	-0.763063	0.0412295	0.871348		605	ANLN	1127.69	1679.86	575.516	0.342598	-1.54541	0.0134121	1
606	ANO1	4836.08	6969.4	2702.75	0.387802	-1.36661	0.194422	1		606	ANO1	3199.91	3681.57	2718.26	0.738343	-0.437637	0.80671	1
607	ANO10	875.507	689.032	1061.98	1.54127	0.624116	0.0533922	0.946015		607	ANO10	1031.7	893.855	1169.55	1.30844	0.387842	0.525067	1
608	ANO2	13.5571	12.1257	14.9885	1.23609	0.305784	0.73945	1		608	ANO2	16.2927	17.7409	14.8445	0.836744	-0.257142	0.962406	1
609	ANO3	45.3118	34.5665	56.057	1.62172	0.69752	0.25574	1		609	ANO3	53.704	48.0576	59.3505	1.23499	0.304495	0.76622	1
610	ANO4	6.63484	5.54699	7.7227	1.39223	0.477401	0.695054	1		610	ANO4	23.3457	38.1836	8.50779	0.222813	-2.1661	0.512729	1
611	ANO5	8.74499	5.8517	11.6383	1.98887	0.991952	0.649922	1		611	ANO5	40.9987	36.0521	45.9454	1.27442	0.349838	0.956517	1
612	ANO6	1233.58	1391.71	1075.46	0.77276	-0.371908	0.416943	1		612	ANO6	1231.83	1297.84	1165.83	0.89829	-0.154746	0.803866	1
613	ANO7	9.59941	11.1173	8.08153	0.726934	-0.460104	0.727038	1		613	ANO7	9.1348	9.06761	9.20199	1.01482	0.0212241	0.983458	1
614	ANO8	481.939	346.405	617.472	1.78252	0.833915	0.0287682	0.795998		614	ANO8	565.359	615.292	515.426	0.837693	-0.255506	0.64858	1
615	ANO9	441.41	357.548	525.272	1.46909	0.554927	0.064316	1		615	ANO9	416.266	335.057	497.474	1.48475	0.570217	0.391391	1
616	ANP32A	1656.32	1773.02	1539.61	0.868353	-0.203647	0.430298	1		616	ANP32A	1895.09	2061.97	1728.21	0.838135	-0.254746	0.555198	1
617	ANP32B	3381.24	3674.45	3088.03	0.840408	-0.250838	0.495302	1		617	ANP32B	2942.01	3038.27	2845.76	0.936639	-0.0944345	0.80612	1
618	ANP32E	1415.28	1697.73	1132.83	0.667265	-0.583668	0.13606	1		618	ANP32E	1197.88	1242.19	1153.58	0.928668	-0.106765	0.893004	1
619	ANPEP	973.053	192.811	1753.29	9.09335	3.18481	0.508854	1		619	ANPEP	204.236	143.894	264.578	1.83871	0.878692	0.63736	1
620	ANTXR1	1076.6	1053.81	1099.4	1.04326	0.0611042	0.865176	1		620	ANTXR1	996.634	921.493	1071.78	1.16309	0.217957	0.999756	1
621	ANTXR2	510.18	307.269	713.091	2.32074	1.21458	0.0489568	0.92628		621	ANTXR2	566.863	258.879	874.847	3.37937	1.75675	0.0193347	1
622	ANXA1	225424	162768	288080	1.76988	0.823654	0.0305133	0.802311		622	ANXA1	266779	226525	307034	1.35541	0.43873	0.448029	1
623	ANXA10	52.7588	83.1587	22.3588	0.268868	-1.89503	0.203842	1		623	ANXA10	4.06762	5.35213	2.78311	0.520001	-0.943414	0.932602	1
624	ANXA11	8717.31	7124.26	10310.3	1.44722	0.533281	0.145678	1		624	ANXA11	8718.13	6998.73	10437.5	1.49135	0.576616	0.285592	1
625	ANXA2	62883.8	51247.5	74520.1	1.45412	0.540148	0.0500377	0.932992		625	ANXA2	67374.8	54791.2	79958.4	1.45933	0.545305	0.205127	1
626	ANXA3	1985.33	1215	2755.67	2.26805	1.18145	3.73575e-05	0.0140091		626	ANXA3	2408.29	1844.86	2971.73	1.61081	0.68779	0.17314	1
627	ANXA4	1820.27	1793.35	1847.18	1.03002	0.0426666	0.956813	1		627	ANXA4	1831.66	1736.23	1927.1	1.10994	0.150479	0.751206	1
628	ANXA5	4559.58	3825.14	5294.01	1.384	0.468847	0.770197	1		628	ANXA5	4393.8	3839.08	4948.51	1.28898	0.366232	0.500902	1
629	ANXA6	675.299	539.67	810.928	1.50264	0.587496	1	1		629	ANXA6	1137.28	546.661	1727.89	3.16081	1.66029	0.562703	1
630	ANXA7	2793.26	2910.58	2675.94	0.919382	-0.121264	0.669139	1		630	ANXA7	3592.11	3414.79	3769.43	1.10385	0.142548	0.768066	1
631	ANXA8L2	677.733	712.105	643.36	0.903463	-0.146462	0.607715	1		631	ANXA8L2	830.868	949.568	712.168	0.749992	-0.415052	0.678968	1
632	ANXA9	839.336	510.844	1167.83	2.28608	1.19287	0.108851	1		632	ANXA9	662.487	370.953	954.021	2.57181	1.36278	0.106142	1
633	AOAH	105.927	52.043	159.81	3.07073	1.61858	0.62123	1		633	AOAH	136.611	148.756	124.465	0.836709	-0.257202	0.738475	1
634	AOC2	25.3539	18.5862	32.1217	1.72825	0.789314	0.280637	1		634	AOC2	11.1908	9.141	13.2406	1.44848	0.534542	0.953646	1
635	AOC3	111.22	105.291	117.149	1.11262	0.153963	0.777524	1		635	AOC3	263.924	87.0811	440.766	5.06156	2.33958	0.411097	1
636	AOX1	59.7163	24.8398	94.5927	3.80811	1.92908	0.00212629	0.204202		636	AOX1	92.8022	26.3262	159.278	6.05018	2.59698	0.0793768	1
637	AP1AR	518.357	501.835	534.879	1.06585	0.0919987	0.769741	1		637	AP1AR	629.713	662.45	596.975	0.901162	-0.150141	1	1
638	AP1B1	3721.51	3327.04	4115.97	1.23713	0.306996	0.367713	1		638	AP1B1	3970.96	4094.12	3847.8	0.939837	-0.0895175	0.867351	1
639	AP1G1	3204.25	2936.92	3471.58	1.18205	0.241285	0.380373	1		639	AP1G1	3500.15	3368.6	3631.7	1.07811	0.108498	0.786822	1
640	AP1G2	1449.52	1440.55	1458.49	1.01246	0.0178582	0.930512	1		640	AP1G2	1760.19	1919.68	1600.7	0.833836	-0.262165	0.629599	1
641	AP1M1	782.713	781.883	783.542	1.00212	0.00305926	0.825559	1		641	AP1M1	787.234	782.269	792.2	1.01269	0.0181993	0.937298	1
642	AP1M2	1224.92	1178.07	1271.77	1.07954	0.110421	0.595169	1		642	AP1M2	1150.43	1096.32	1204.53	1.0987	0.135795	0.68795	1
643	AP1S1	1150.2	1094.67	1205.72	1.10144	0.13939	0.650097	1		643	AP1S1	1024.81	777.647	1271.97	1.63567	0.70988	0.208169	1
644	AP1S2	201.701	139.897	263.505	1.88356	0.913462	0.563919	1		644	AP1S2	278.143	214.49	341.795	1.59352	0.67222	0.716986	1
645	AP1S3	316.331	244.291	388.37	1.58978	0.668827	0.0521806	0.941276		645	AP1S3	356.766	283.599	429.933	1.51599	0.600257	0.350304	1
646	AP2A1	2079.37	1915.06	2243.69	1.1716	0.228485	0.52137	1		646	AP2A1	2162.12	2035.37	2288.88	1.12455	0.16935	0.785766	1
647	AP2A2	1034.08	1017.28	1050.89	1.03304	0.0468924	0.845675	1		647	AP2A2	1152.14	1205.08	1099.21	0.912151	-0.132656	0.713382	1
648	AP2B1	2179.31	2229.98	2128.65	0.954558	-0.0670955	0.71143	1		648	AP2B1	2828.28	3084.31	2572.26	0.833983	-0.261911	0.569434	1
649	AP2M1	7955.39	8672.79	7237.99	0.834563	-0.260908	0.452534	1		649	AP2M1	6611.21	6557.91	6664.51	1.01625	0.0232614	0.994734	1
650	AP2S1	2192.48	1867.8	2517.15	1.34765	0.43045	0.277848	1		650	AP2S1	1967.14	1816.9	2117.38	1.16538	0.220801	0.63849	1
651	AP3B1	1762.9	1584.67	1941.14	1.22495	0.29272	0.298823	1		651	AP3B1	1750.71	1622.39	1879.03	1.15819	0.211868	0.593459	1
652	AP3B2	32.3233	27.4432	37.2034	1.35565	0.438986	0.455235	1		652	AP3B2	47.7792	83.4668	12.0915	0.144866	-2.78721	0.277387	1
653	AP3D1	3497.36	3133.43	3861.29	1.23229	0.301341	0.267768	1		653	AP3D1	3412.06	3172.44	3651.68	1.15106	0.202969	0.704049	1
654	AP3M1	1259.99	1197.69	1322.29	1.10403	0.142779	0.608994	1		654	AP3M1	1799.75	1736.8	1862.7	1.07249	0.100962	0.892509	1
655	AP3M2	332.072	365.717	298.428	0.816008	-0.293345	0.440106	1		655	AP3M2	395.571	517.109	274.033	0.529933	-0.916118	0.2395	1
656	AP3S1	1853.16	1580.86	2125.46	1.3445	0.427067	0.250822	1		656	AP3S1	1927.76	1651.18	2204.35	1.33501	0.416852	0.359343	1
657	AP3S2	9.93605	7.89537	11.9767	1.51693	0.601153	0.640459	1		657	AP3S2	14.3812	14.5462	14.2162	0.977318	-0.0331	0.964722	1
658	AP4B1	441.988	378.945	505.031	1.33273	0.414382	0.234093	1		658	AP4B1	432.665	376.09	489.241	1.30086	0.379467	0.591046	1
659	AP4E1	543.466	482.537	604.395	1.25254	0.324854	0.310103	1		659	AP4E1	568.4	544.144	592.655	1.08915	0.123206	0.789695	1
660	AP4M1	314.442	313.301	315.583	1.00729	0.0104731	0.958365	1		660	AP4M1	355.446	344.972	365.92	1.06072	0.0850466	0.954572	1
661	AP4S1	163.939	183.349	144.529	0.78827	-0.343237	0.337717	1		661	AP4S1	181.132	177.017	185.248	1.0465	0.0655701	0.973234	1
662	AP5B1	778.589	710.931	846.247	1.19034	0.251368	0.563606	1		662	AP5B1	618.698	589.361	648.036	1.09956	0.136921	0.820364	1
663	APAF1	389.928	368.956	410.899	1.11368	0.155334	0.905457	1		663	APAF1	513.53	537.819	489.242	0.909679	-0.136571	0.732599	1
664	APBA1	97.7366	112.788	82.685	0.733099	-0.447921	0.507704	1		664	APBA1	110.577	138.899	82.2542	0.592186	-0.755877	0.530673	1
665	APBA2	101.132	91.6198	110.644	1.20765	0.272198	0.774036	1		665	APBA2	160.856	214.128	107.584	0.502431	-0.993002	0.507782	1
666	APBA3	320.141	310.948	329.334	1.05913	0.082878	0.984029	1		666	APBA3	294.81	283.324	306.297	1.08108	0.112478	0.910509	1
667	APBB1	87.2175	68.2701	106.165	1.55507	0.63698	0.335775	1		667	APBB1	342.058	466.074	218.042	0.467826	-1.09596	0.495722	1
668	APBB1IP	129.377	72.6924	186.061	2.55956	1.3559	0.678673	1		668	APBB1IP	261.212	282.709	239.714	0.847918	-0.238003	0.755537	1
669	APBB2	351.048	363.196	338.9	0.933103	-0.099891	0.790805	1		669	APBB2	436.108	492.653	379.563	0.770447	-0.376233	0.543661	1
670	APBB3	165.615	148.935	182.295	1.22399	0.291591	0.883707	1		670	APBB3	179.436	232.024	126.848	0.546703	-0.871171	0.329899	1
671	APC	773.169	693.939	852.399	1.22835	0.29672	0.356483	1		671	APC	992.633	1071.98	913.281	0.851955	-0.231152	0.745391	1
672	APC2	73.2905	80.6152	65.9659	0.818281	-0.289331	0.593479	1		672	APC2	438.035	806.418	69.6511	0.0863709	-3.53331	0.269104	1
673	APCDD1	716.772	832.111	601.432	0.722779	-0.468374	0.285547	1		673	APCDD1	635.981	871.629	400.333	0.459293	-1.12251	0.0617976	1
674	APCDD1L	37.3622	55.0988	19.6256	0.356189	-1.48929	0.132708	1		674	APCDD1L	10.9755	11.7166	10.2344	0.87349	-0.195137	0.953394	1
675	APEH	1699.23	1484.65	1913.8	1.28905	0.366312	0.298917	1		675	APEH	2040.77	2012.62	2068.92	1.02798	0.0398056	0.914298	1
676	APEX1	2067.78	2424.85	1710.71	0.705493	-0.503296	0.121107	1		676	APEX1	2660.15	2803.44	2516.86	0.897777	-0.155571	0.833508	1
677	APEX2	731.86	738.113	725.607	0.983056	-0.0246547	0.900067	1		677	APEX2	735.979	692.621	779.338	1.1252	0.170182	0.778944	1
678	APH1A	3997.99	4198.73	3797.25	0.904381	-0.144998	0.79326	1		678	APH1A	3977.26	4144.46	3810.05	0.919312	-0.121373	0.863032	1
679	APH1B	111.964	91.7738	132.154	1.43999	0.526062	0.681462	1		679	APH1B	187.859	206.001	169.718	0.82387	-0.279512	0.68197	1
680	API5	2208.01	2348.23	2067.8	0.880576	-0.18348	0.583352	1		680	API5	2723.06	2766.76	2679.36	0.968409	-0.0463111	1	1
681	APIP	219.577	246.581	192.574	0.780974	-0.356653	0.253239	1		681	APIP	324.037	347.047	301.027	0.867396	-0.205237	0.704547	1
682	APITD1	61.1399	76.9667	45.313	0.588736	-0.764307	0.203831	1		682	APITD1	51.2278	55.3349	47.1208	0.851556	-0.231826	0.888257	1
683	APLF	115.838	115.398	116.279	1.00763	0.0109677	0.949612	1		683	APLF	120.89	98.8876	142.892	1.44499	0.53106	0.575243	1
684	APLN	174.714	232.77	116.659	0.501175	-0.996613	0.455591	1		684	APLN	202.037	189.715	214.359	1.12991	0.176202	1	1
685	APLNR	192.95	130.244	255.657	1.9629	0.97299	0.0603848	0.992035		685	APLNR	757.36	404.708	1110.01	2.74275	1.45562	0.329511	1
686	APLP1	26.3014	19.4332	33.1696	1.70685	0.77134	0.246337	1		686	APLP1	508.966	983.653	34.2785	0.0348482	-4.84277	0.195282	1
687	APLP2	10516.3	8301.2	12731.4	1.53368	0.616993	0.0310867	0.805099		687	APLP2	11019.3	9258.64	12779.9	1.38032	0.465001	0.293304	1
688	APOA1BP	1299.75	1456.84	1142.67	0.784346	-0.350438	0.40045	1		688	APOA1BP	1212.21	1066.64	1357.78	1.27295	0.348176	0.570103	1
689	APOA2	8.90155	0.729383	17.0737	23.4084	4.54896	0.125509	1		689	APOA2	0.260327	0.223072	0.297581	1.33402	0.415775	0.962946	1
690	APOB	20.6988	0.498433	40.8992	82.0556	6.35853	0.0991537	1		690	APOB	1.50557	1.30481	1.70634	1.30773	0.38706	1	1
691	APOBEC3A	1050.97	570.404	1531.55	2.68502	1.42493	0.0152984	0.599377		691	APOBEC3A	679.21	338.73	1019.69	3.01033	1.58992	0.180839	1
692	APOBEC3B	228.275	192.026	264.524	1.37755	0.462101	0.2906	1		692	APOBEC3B	119.192	98.8003	139.583	1.41278	0.498534	0.620086	1
693	APOBEC3C	476.182	331.64	620.725	1.87168	0.904334	0.0202377	0.681232		693	APOBEC3C	576.702	335.85	817.555	2.43429	1.2835	0.0405316	1
694	APOBEC3D	32.3631	36.78	27.9462	0.75982	-0.39627	0.414069	1		694	APOBEC3D	59.532	36.6775	82.3865	2.24624	1.16751	0.50518	1
695	APOBEC3F	99.4261	111.882	86.9701	0.777336	-0.363389	0.419761	1		695	APOBEC3F	106.269	60.1501	152.389	2.53347	1.34112	0.296072	1
696	APOBEC3G	212.623	205.663	219.582	1.06768	0.0944778	0.675719	1		696	APOBEC3G	277.039	132.669	421.41	3.17641	1.6674	0.340943	1
697	APOBEC3H	16.4621	9.48926	23.4349	2.46963	1.30429	0.753124	1		697	APOBEC3H	40.5524	5.74689	75.3578	13.1128	3.7129	0.23414	1
698	APOBR	239.036	122.539	355.533	2.90138	1.53674	0.686274	1		698	APOBR	143.947	121.244	166.651	1.37452	0.458923	0.864464	1
699	APOC1	237.56	131.194	343.927	2.62152	1.3904	0.232981	1		699	APOC1	370.871	464.296	277.447	0.597564	-0.742835	0.608472	1
700	APOD	97.8038	38.7867	156.821	4.04316	2.01548	0.000184685	0.0421563		700	APOD	387.307	619.495	155.119	0.250396	-1.99772	0.419944	1
701	APOE	1748.76	774.725	2722.8	3.51454	1.81334	0.117233	1		701	APOE	3028.42	3284.25	2772.59	0.844206	-0.244333	0.744764	1
702	APOL1	4819.57	5883.44	3755.7	0.638351	-0.647578	0.37459	1		702	APOL1	2712.9	2131.77	3294.04	1.54521	0.627806	0.354791	1
703	APOL2	1249.17	1116.16	1382.19	1.23835	0.308414	0.365141	1		703	APOL2	1130.62	708.612	1552.62	2.19107	1.13163	0.207826	1
704	APOL3	583.463	556.399	610.527	1.09728	0.133934	0.759427	1		704	APOL3	948.677	465.218	1432.14	3.07842	1.62219	0.206094	1
705	APOL4	293.086	259.698	326.475	1.25713	0.330139	0.683732	1		705	APOL4	225.245	137.903	312.587	2.26671	1.1806	0.172626	1
706	APOL6	2898.99	2514.14	3283.84	1.30615	0.385323	0.374781	1		706	APOL6	3326.2	2221.13	4431.28	1.99506	0.996431	0.0869489	1
707	APOLD1	102.88	104.497	101.262	0.969046	-0.0453629	0.996796	1		707	APOLD1	570.48	947.972	192.989	0.20358	-2.29633	0.368602	1
708	APOM	123.019	123.991	122.048	0.984326	-0.0227924	0.936276	1		708	APOM	126.183	151.37	100.995	0.667206	-0.583796	0.591819	1
709	APOO	216.891	223.965	209.817	0.936831	-0.0941399	0.872415	1		709	APOO	194.851	176.374	213.328	1.20952	0.274431	0.723324	1
710	APOOL	424.427	440.397	408.456	0.927473	-0.108622	0.887245	1		710	APOOL	510.129	548.2	472.058	0.861105	-0.21574	0.791903	1
711	APOPT1	540.419	558.886	521.952	0.933915	-0.0986365	0.837473	1		711	APOPT1	517.492	481.878	553.106	1.14781	0.198887	0.739709	1
712	APP	13867.2	12034	15700.3	1.30466	0.383676	0.158362	1		712	APP	13519.8	13732.2	13307.3	0.969059	-0.0453437	0.783656	1
713	APPBP2	871.653	817.501	925.805	1.13248	0.179487	0.482332	1		713	APPBP2	951.208	927.2	975.215	1.05179	0.0728404	0.856821	1
714	APPL1	1024	1111.58	936.416	0.842418	-0.247391	0.432356	1		714	APPL1	1441	1674.2	1207.8	0.721418	-0.471093	0.450925	1
715	APPL2	862.518	957.646	767.39	0.80133	-0.319532	0.268324	1		715	APPL2	983.732	1137.61	829.855	0.729472	-0.455075	0.385545	1
716	APRT	2106.16	2166.67	2045.66	0.944146	-0.0829185	0.703688	1		716	APRT	1970.56	2045.94	1895.18	0.926313	-0.110428	0.868356	1
717	APTX	591.65	553.722	629.578	1.13699	0.185224	0.511347	1		717	APTX	540.56	495.741	585.379	1.18081	0.239783	0.66724	1
718	AQP1	727.148	834.281	620.015	0.743172	-0.428232	0.197821	1		718	AQP1	1693.7	1441.02	1946.38	1.3507	0.433703	0.719491	1
719	AQP11	9.53951	10.6568	8.42225	0.79032	-0.339492	0.820297	1		719	AQP11	13.855	19.5085	8.20157	0.42041	-1.25013	0.753913	1
720	AQP3	30362.2	26037.6	34686.9	1.33219	0.413796	0.333063	1		720	AQP3	36196	39944.9	32447.2	0.812298	-0.29992	0.946269	1
721	AQP4	1.76385	1.29596	2.23174	1.72207	0.784148	0.869454	1		721	AQP4	14.976	28.8704	1.08148	0.0374596	-4.73852	0.282238	1
722	AQP5	50.6357	32.0026	69.2689	2.16448	1.11402	0.0911944	1		722	AQP5	321.86	148.896	494.824	3.32328	1.73261	0.503545	1
723	AQP6	2.11108	2.65916	1.563	0.587779	-0.766654	0.665345	1		723	AQP6	8.39688	11.7754	5.01836	0.426173	-1.23049	0.829067	1
724	AQP7	4.53095	3.17955	5.88235	1.85006	0.887569	0.672857	1		724	AQP7	7.42491	6.03853	8.8113	1.45918	0.545157	0.978948	1
725	AQP9	583.505	38.2046	1128.81	29.5464	4.88491	0.121098	1		725	AQP9	111.515	18.0559	204.974	11.3522	3.50489	0.210784	1
726	AQR	1010.08	1004.99	1015.18	1.01014	0.0145607	0.926139	1		726	AQR	1147.66	1187.89	1107.42	0.932256	-0.101202	0.921301	1
727	AR	21.307	29.8277	12.7862	0.428668	-1.22207	0.122417	1		727	AR	31.1162	47.8569	14.3755	0.300385	-1.73512	0.466974	1
728	ARAF	889.646	913.788	865.504	0.947162	-0.0783176	0.654988	1		728	ARAF	974.348	981.187	967.508	0.986059	-0.0202544	0.940922	1
729	ARAP1	2387.13	2163.58	2610.68	1.20665	0.271006	0.94626	1		729	ARAP1	2294.48	2199.24	2389.73	1.08662	0.119842	0.912869	1
730	ARAP2	1224.17	1078.98	1369.36	1.26913	0.343834	0.27418	1		730	ARAP2	1488.91	1433.04	1544.77	1.07796	0.108309	0.72397	1
731	ARAP3	217.367	166.997	267.736	1.60323	0.680984	0.154664	1		731	ARAP3	277.392	218.532	336.253	1.53869	0.621705	0.499238	1
732	ARC	27.9432	34.6974	21.189	0.610681	-0.711508	0.564619	1		732	ARC	44.1542	78.0203	10.2881	0.131864	-2.92288	0.346137	1
733	ARCN1	3102.98	2806.14	3399.81	1.21156	0.276867	0.355457	1		733	ARCN1	3658.31	3472.29	3844.33	1.10715	0.146844	0.728815	1
734	AREG	157.553	106.685	208.422	1.95362	0.966147	0.0162805	0.616387		734	AREG	104.697	67.7296	141.665	2.09162	1.06462	0.390974	1
735	ARF1	9166.87	8509.41	9824.33	1.15453	0.2073	0.621392	1		735	ARF1	10171.7	9540.25	10803.2	1.13238	0.179356	0.747779	1
736	ARF3	4371.97	4194.85	4549.09	1.08445	0.116961	0.756608	1		736	ARF3	5187.92	5130.25	5245.59	1.02248	0.0320767	1	1
737	ARF4	4504.76	3511.98	5497.53	1.56536	0.646499	0.034286	0.83351		737	ARF4	5355.71	4199.67	6511.74	1.55054	0.632769	0.185183	1
738	ARF5	3148.36	3217	3079.72	0.957325	-0.0629197	0.658586	1		738	ARF5	3417.95	3494.53	3341.37	0.95617	-0.0646609	0.908587	1
739	ARF6	7269.65	6871.1	7668.2	1.11601	0.158347	0.720424	1		739	ARF6	8085.88	7681.31	8490.45	1.10534	0.144488	0.617828	1
740	ARFGAP1	1272.83	1195.23	1350.44	1.12986	0.17614	0.643955	1		740	ARFGAP1	1586.97	1607.63	1566.32	0.974302	-0.0375585	0.814059	1
741	ARFGAP2	1739.67	1637.36	1841.99	1.12498	0.169899	0.631872	1		741	ARFGAP2	2206.25	2256.13	2156.37	0.955783	-0.0652444	0.856348	1
742	ARFGAP3	970.219	919.679	1020.76	1.10991	0.150441	0.950705	1		742	ARFGAP3	1036.13	965.552	1106.71	1.1462	0.196855	0.782224	1
743	ARFGEF1	2009.91	1865.67	2154.14	1.15462	0.207421	0.429947	1		743	ARFGEF1	2325.51	2241.41	2409.61	1.07504	0.104391	0.782802	1
744	ARFGEF2	1559.63	1613.6	1505.65	0.933104	-0.0998898	0.776864	1		744	ARFGEF2	1829.62	1993.45	1665.78	0.835626	-0.259071	0.688214	1
745	ARFIP1	871.375	835.053	907.697	1.08699	0.120343	0.72511	1		745	ARFIP1	1058.13	990.001	1126.26	1.13764	0.186038	0.65313	1
746	ARFIP2	872.101	834.087	910.114	1.09115	0.125849	0.629826	1		746	ARFIP2	1116.59	1195.11	1038.07	0.868596	-0.203243	0.688626	1
747	ARFRP1	826.699	759.016	894.381	1.17834	0.236759	0.696581	1		747	ARFRP1	909.484	857.567	961.402	1.12108	0.16489	0.80474	1
748	ARG1	19.4811	13.321	25.6412	1.92487	0.944762	0.311461	1		748	ARG1	22.2274	21.3215	23.1332	1.08497	0.117659	0.977625	1
749	ARG2	1181.6	1026.03	1337.16	1.30323	0.382094	0.216157	1		749	ARG2	1091.24	884.068	1298.42	1.46868	0.554523	0.336811	1
750	ARGLU1	976.575	984.303	968.848	0.984298	-0.0228328	0.966515	1		750	ARGLU1	1199.12	1380.66	1017.58	0.737027	-0.440211	0.375834	1
751	ARHGAP1	2098.07	2076.53	2119.61	1.02075	0.0296238	0.895716	1		751	ARHGAP1	3037.81	3208.78	2866.84	0.893435	-0.162566	0.705728	1
752	ARHGAP10	1020.43	781.19	1259.68	1.61251	0.689309	0.125449	1		752	ARHGAP10	1092.61	797.657	1387.55	1.73954	0.798704	0.286521	1
753	ARHGAP11A	545.968	676.905	415.032	0.613132	-0.70573	0.0706258	1		753	ARHGAP11A	445.093	590.144	300.043	0.508424	-0.975897	0.235653	1
754	ARHGAP11B	15.06	17.8134	12.3066	0.690859	-0.533537	0.530929	1		754	ARHGAP11B	14.055	19.099	9.01099	0.471806	-1.08374	0.785468	1
755	ARHGAP12	551.103	488.904	613.302	1.25444	0.327046	0.320689	1		755	ARHGAP12	785.971	795.144	776.799	0.976928	-0.0336764	0.866445	1
756	ARHGAP15	83.7733	53.5504	113.996	2.12876	1.09001	0.875477	1		756	ARHGAP15	141.252	67.4678	215.037	3.18725	1.67231	0.585695	1
757	ARHGAP17	1035.75	849.116	1222.38	1.43959	0.525659	0.116416	1		757	ARHGAP17	1189.42	1070.73	1308.11	1.2217	0.288894	0.688029	1
758	ARHGAP18	307.989	245.229	370.749	1.51185	0.596314	0.572765	1		758	ARHGAP18	375.052	310.697	439.408	1.41426	0.500051	0.528848	1
759	ARHGAP19	224.742	259.656	189.829	0.731079	-0.4519	0.276375	1		759	ARHGAP19	223.438	253.029	193.848	0.766112	-0.384373	0.704535	1
760	ARHGAP20	47.0057	72.6548	21.3567	0.293947	-1.76637	0.119428	1		760	ARHGAP20	53.3335	55.5708	51.0962	0.91948	-0.12111	0.898027	1
761	ARHGAP21	1788.71	1762.75	1814.67	1.02945	0.0418795	0.853445	1		761	ARHGAP21	2334.85	2827.76	1841.94	0.651378	-0.618433	0.187894	1
762	ARHGAP22	83.1681	65.1725	101.164	1.55225	0.634357	0.700646	1		762	ARHGAP22	110.666	119.788	101.543	0.847687	-0.238396	0.682495	1
763	ARHGAP23	3700.89	3911.49	3490.28	0.892313	-0.164378	0.840207	1		763	ARHGAP23	3933.19	4288.16	3578.22	0.834441	-0.261118	0.725171	1
764	ARHGAP24	96.1786	117.662	74.6949	0.634825	-0.65557	0.170058	1		764	ARHGAP24	147.937	190.825	105.05	0.550503	-0.861177	0.335697	1
765	ARHGAP25	240.313	158.811	321.816	2.02641	1.01892	0.585967	1		765	ARHGAP25	315.645	156.109	475.181	3.0439	1.60592	0.349701	1
766	ARHGAP26	320.954	290.786	351.121	1.20749	0.272011	0.800513	1		766	ARHGAP26	406.648	488.824	324.471	0.663779	-0.591225	0.374737	1
767	ARHGAP27	3076.37	2580.34	3572.39	1.38446	0.469324	0.22453	1		767	ARHGAP27	3322.69	2896.96	3748.41	1.29391	0.371738	0.533548	1
768	ARHGAP28	48.2922	37.4908	59.0937	1.57622	0.656466	0.225566	1		768	ARHGAP28	51.1416	41.586	60.6973	1.45956	0.545535	0.798956	1
769	ARHGAP29	305.34	301.554	309.127	1.02511	0.0357855	0.834641	1		769	ARHGAP29	352.039	263.359	440.72	1.67346	0.742833	0.471535	1
770	ARHGAP30	604.494	347.483	861.504	2.47927	1.30992	0.72865	1		770	ARHGAP30	631.371	393.814	868.928	2.20644	1.14172	0.584986	1
771	ARHGAP31	263.352	191.402	335.303	1.75183	0.808862	0.762444	1		771	ARHGAP31	432.522	480.146	384.898	0.801627	-0.318997	0.631733	1
772	ARHGAP32	2702.96	2340.42	3065.51	1.30981	0.389356	0.214204	1		772	ARHGAP32	3110.6	3096.42	3124.79	1.00916	0.0131602	0.809231	1
773	ARHGAP33	52.1905	64.7411	39.64	0.612286	-0.707724	0.225167	1		773	ARHGAP33	96.1701	155.643	36.6978	0.235782	-2.08447	0.165967	1
774	ARHGAP35	1988.48	2155.95	1821.01	0.844641	-0.243589	0.597925	1		774	ARHGAP35	1962.93	2201.13	1724.74	0.783569	-0.351867	0.521071	1
775	ARHGAP39	209.451	220.678	198.224	0.898248	-0.154814	0.971102	1		775	ARHGAP39	254.528	304.758	204.299	0.670364	-0.576984	0.511756	1
776	ARHGAP4	283.124	202.892	363.357	1.79089	0.840677	0.93464	1		776	ARHGAP4	536.601	438.249	634.953	1.44884	0.534897	0.931607	1
777	ARHGAP40	364.644	261.6	467.688	1.7878	0.838184	0.113715	1		777	ARHGAP40	447.815	419.73	475.901	1.13382	0.181198	0.662951	1
778	ARHGAP42	72.497	71.7321	73.2618	1.02133	0.0304426	0.955656	1		778	ARHGAP42	104.51	114.078	94.943	0.832267	-0.264881	0.80253	1
779	ARHGAP44	41.8444	32.5721	51.1166	1.56934	0.650157	0.217955	1		779	ARHGAP44	43.9645	37.7706	50.1583	1.32797	0.409223	0.941452	1
780	ARHGAP5	3937.89	3799.93	4075.85	1.07261	0.101126	0.72877	1		780	ARHGAP5	4310.46	3955.86	4665.05	1.17928	0.237902	0.579081	1
781	ARHGAP6	20.2466	13.8572	26.6359	1.92217	0.942735	0.522952	1		781	ARHGAP6	49.5373	42.9379	56.1368	1.3074	0.386695	1	1
782	ARHGAP9	174.851	131.578	218.123	1.65775	0.729227	0.888039	1		782	ARHGAP9	205.401	136.229	274.574	2.01554	1.01117	0.770877	1
783	ARHGDIA	6705.01	6412.71	6997.31	1.09116	0.125866	0.853205	1		783	ARHGDIA	6399.96	6085.8	6714.13	1.10325	0.141753	0.818483	1
784	ARHGDIB	1882.04	1259.54	2504.53	1.98846	0.991651	0.490495	1		784	ARHGDIB	2680.66	1360.48	4000.83	2.94075	1.55618	0.230025	1
785	ARHGDIG	2.16656	2.45707	1.87605	0.763533	-0.389238	0.98186	1		785	ARHGDIG	23.9533	46.6819	1.22472	0.0262355	-5.25234	0.216569	1
786	ARHGEF1	1436.07	1451.94	1420.19	0.978135	-0.0318942	0.756144	1		786	ARHGEF1	1591.15	1506.81	1675.5	1.11196	0.1531	0.924536	1
787	ARHGEF10	207.642	230.48	184.804	0.801824	-0.318643	0.75372	1		787	ARHGEF10	199.911	189.504	210.318	1.10983	0.150344	0.962283	1
788	ARHGEF10L	1687.96	1266.98	2108.95	1.66455	0.735133	0.0628263	0.999712		788	ARHGEF10L	1794.97	1487.01	2102.92	1.41419	0.499976	0.359715	1
789	ARHGEF11	1174	956.221	1391.79	1.45551	0.541525	0.102688	1		789	ARHGEF11	1251.93	1123.96	1379.9	1.22771	0.295974	0.691112	1
790	ARHGEF12	3219.06	3019.75	3418.37	1.13201	0.17888	0.483482	1		790	ARHGEF12	4052.15	4282.37	3821.92	0.892477	-0.164113	0.84883	1
791	ARHGEF15	65.8457	65.5089	66.1825	1.01028	0.0147593	0.996129	1		791	ARHGEF15	170.29	115.46	225.12	1.94976	0.963299	0.544124	1
792	ARHGEF16	671.847	760.205	583.489	0.767542	-0.381682	0.397919	1		792	ARHGEF16	780.683	902.118	659.248	0.730779	-0.452493	0.57856	1
793	ARHGEF17	338.913	391.922	285.903	0.72949	-0.45504	0.257715	1		793	ARHGEF17	424.612	429.314	419.909	0.978094	-0.0319547	0.807975	1
794	ARHGEF18	1663.92	1465.31	1862.54	1.27109	0.34607	0.238339	1		794	ARHGEF18	1514.53	1268.22	1760.83	1.38842	0.473447	0.384805	1
795	ARHGEF19	726.737	752.349	701.125	0.931915	-0.10173	0.856956	1		795	ARHGEF19	720.355	746.255	694.456	0.930588	-0.103785	0.969103	1
796	ARHGEF2	1033.69	816.295	1251.08	1.53264	0.616016	0.191032	1		796	ARHGEF2	1234.24	1100.6	1367.87	1.24284	0.313635	0.724599	1
797	ARHGEF25	99.1134	112.404	85.8228	0.763522	-0.389259	0.404295	1		797	ARHGEF25	145.497	138.175	152.819	1.10598	0.145324	0.877559	1
798	ARHGEF26	252.44	302.069	202.811	0.671406	-0.574743	0.255374	1		798	ARHGEF26	360.371	501.96	218.783	0.435858	-1.19807	0.113856	1
799	ARHGEF3	867.686	766.913	968.458	1.2628	0.336628	0.322589	1		799	ARHGEF3	1231.54	1044.1	1418.99	1.35906	0.442612	0.516949	1
800	ARHGEF33	5.33462	3.61011	7.05914	1.95538	0.967451	0.642666	1		800	ARHGEF33	7.88426	4.30944	11.4591	2.65906	1.41092	0.904852	1
801	ARHGEF35	683.824	619.444	748.204	1.20786	0.272459	0.350784	1		801	ARHGEF35	529.77	428.061	631.479	1.47521	0.560919	0.324235	1
802	ARHGEF37	1480.81	974.526	1987.09	2.03904	1.02789	0.000567638	0.0931281		802	ARHGEF37	1566.28	1097.82	2034.74	1.85344	0.890204	0.22885	1
803	ARHGEF38	2.81423	1.35816	4.27031	3.14419	1.65269	0.525568	1		803	ARHGEF38	10.4313	12.1579	8.70475	0.715975	-0.48202	0.897312	1
804	ARHGEF4	1791.53	1669.15	1913.9	1.14663	0.197399	0.541655	1		804	ARHGEF4	1589.17	1447.84	1730.51	1.19523	0.257286	0.535504	1
805	ARHGEF40	227.801	206.373	249.229	1.20767	0.272221	1	1		805	ARHGEF40	270.121	311.786	228.456	0.732733	-0.44864	0.53476	1
806	ARHGEF5	854.423	782.415	926.43	1.18406	0.243748	0.363628	1		806	ARHGEF5	807.08	755.383	858.778	1.13688	0.185077	0.593153	1
807	ARHGEF6	168.78	148.151	189.409	1.27849	0.354436	0.745942	1		807	ARHGEF6	377.015	407.297	346.733	0.851302	-0.232258	0.725962	1
808	ARHGEF7	778.184	780.353	776.015	0.994441	-0.00804273	0.996901	1		808	ARHGEF7	1018.63	1092.25	945.008	0.865195	-0.208904	0.666026	1
809	ARHGEF9	185.344	213.303	157.386	0.737854	-0.438592	0.291444	1		809	ARHGEF9	303.263	387.644	218.882	0.564646	-0.824582	0.272835	1
810	ARID1A	1757.53	1806.17	1708.89	0.94614	-0.0798739	0.830634	1		810	ARID1A	2364.23	2629.4	2099.06	0.798306	-0.324987	0.504469	1
811	ARID1B	1272.96	1326.72	1219.19	0.91895	-0.121942	0.67971	1		811	ARID1B	1599.2	1786.77	1411.64	0.790049	-0.339985	0.518969	1
812	ARID2	677.05	788.779	565.322	0.716704	-0.48055	0.120546	1		812	ARID2	906.786	1062.83	750.744	0.706364	-0.501515	0.430437	1
813	ARID3A	210.472	192.016	228.928	1.19223	0.253667	0.737871	1		813	ARID3A	168.496	152.402	184.59	1.21121	0.276445	0.896069	1
814	ARID3B	238.567	231.187	245.947	1.06385	0.0892916	0.978318	1		814	ARID3B	235.281	257.103	213.458	0.830246	-0.26839	0.715074	1
815	ARID4A	436.405	420.925	451.885	1.07355	0.102392	0.878451	1		815	ARID4A	496.33	502.845	489.816	0.974089	-0.0378748	0.882587	1
816	ARID4B	827.038	805.132	848.944	1.05442	0.0764432	0.76451	1		816	ARID4B	1035.57	1018.33	1052.81	1.03387	0.0480491	1	1
817	ARID5A	307.913	262.783	353.044	1.34348	0.425975	0.817412	1		817	ARID5A	414.524	277.757	551.292	1.9848	0.988994	0.744008	1
818	ARID5B	1033.8	1049.7	1017.89	0.969698	-0.044392	0.663875	1		818	ARID5B	1099.17	1045.87	1152.47	1.10192	0.140023	0.756779	1
819	ARIH1	1518.41	1421.68	1615.14	1.13608	0.184064	0.538162	1		819	ARIH1	1635.19	1548.2	1722.19	1.11238	0.153646	0.740061	1
820	ARIH2	1012.2	897.269	1127.14	1.25619	0.329051	0.387188	1		820	ARIH2	1274.23	1296.67	1251.8	0.965394	-0.0508105	0.881368	1
821	ARL1	1564.2	1551.41	1576.98	1.01648	0.0235882	1	1		821	ARL1	2178.69	1964.35	2393.04	1.21824	0.284795	0.572603	1
822	ARL10	42.569	48.1277	37.0103	0.769003	-0.378939	0.66897	1		822	ARL10	46.0459	66.1711	25.9207	0.391722	-1.3521	0.505566	1
823	ARL11	109.379	80.3094	138.448	1.72393	0.785703	0.503269	1		823	ARL11	105.063	81.2872	128.838	1.58497	0.664456	0.577392	1
824	ARL13B	210.107	264.057	156.157	0.591375	-0.757855	0.0988174	1		824	ARL13B	147.62	164.438	130.801	0.795446	-0.330163	0.764479	1
825	ARL14	83.4944	36.5247	130.464	3.57193	1.83671	0.00493539	0.330525		825	ARL14	76.2015	34.2015	118.201	3.45603	1.78912	0.185094	1
826	ARL15	322.762	304.851	340.673	1.11751	0.160284	0.654566	1		826	ARL15	361.414	286.358	436.469	1.52421	0.608057	0.42078	1
827	ARL16	367.679	416.485	318.872	0.765627	-0.385286	0.283166	1		827	ARL16	405.005	403.13	406.881	1.00931	0.0133638	0.98201	1
828	ARL17A	54.166	48.9374	59.3947	1.21369	0.279396	0.892275	1		828	ARL17A	92.46	106.872	78.0481	0.730296	-0.453446	0.713676	1
829	ARL2	383.77	476.343	291.196	0.611316	-0.710009	0.0444782	0.903803		829	ARL2	311.806	297.93	325.681	1.09314	0.128485	0.938506	1
830	ARL2BP	1603.85	1598.28	1609.42	1.00697	0.0100219	0.865149	1		830	ARL2BP	2014.47	1960.91	2068.03	1.05463	0.0767328	0.910931	1
831	ARL3	265.603	280.104	251.101	0.896458	-0.157691	0.47663	1		831	ARL3	261.111	273.313	248.908	0.910706	-0.134942	0.834513	1
832	ARL4A	611.207	663.578	558.835	0.842154	-0.247844	0.476007	1		832	ARL4A	754.712	829.604	679.82	0.819451	-0.28727	0.649522	1
833	ARL4C	1592.35	1508.43	1676.26	1.11126	0.152193	0.787993	1		833	ARL4C	1545.21	1324.24	1766.18	1.33373	0.415469	0.379792	1
834	ARL4D	1437.37	1397.57	1477.17	1.05696	0.0799179	0.696527	1		834	ARL4D	1171.99	1115.79	1228.19	1.10073	0.138467	0.676714	1
835	ARL5A	1141.92	1052.54	1231.3	1.16984	0.22631	0.474692	1		835	ARL5A	1245.33	1091.71	1398.95	1.28143	0.357752	0.486727	1
836	ARL5B	474.314	444.341	504.287	1.13491	0.182578	0.692377	1		836	ARL5B	555.358	583.871	526.844	0.90233	-0.148272	0.786859	1
837	ARL6	59.7459	73.7838	45.708	0.619485	-0.690859	0.271756	1		837	ARL6	58.3362	59.0249	57.6476	0.976666	-0.0340625	0.965816	1
838	ARL6IP1	4064.91	4336.82	3793.01	0.874605	-0.193297	0.595937	1		838	ARL6IP1	4246.35	4486.56	4006.15	0.892922	-0.163394	0.717622	1
839	ARL6IP4	1639.94	1752.1	1527.79	0.871974	-0.197643	0.303457	1		839	ARL6IP4	1979.92	1954.11	2005.72	1.02641	0.0376016	0.967994	1
840	ARL6IP5	1918.93	1790.43	2047.44	1.14354	0.193509	0.62769	1		840	ARL6IP5	2726.96	2316.87	3137.06	1.35401	0.437237	0.391698	1
841	ARL6IP6	470.298	556.74	383.856	0.689471	-0.536438	0.191718	1		841	ARL6IP6	373.163	430.647	315.678	0.733032	-0.448051	0.622324	1
842	ARL8A	929.98	811.371	1048.59	1.29236	0.370013	0.32479	1		842	ARL8A	970.753	829.815	1111.69	1.33969	0.421894	0.545061	1
843	ARL8B	3984.51	3578.11	4390.92	1.22716	0.295324	0.317234	1		843	ARL8B	4197.68	3900.98	4494.39	1.15212	0.20429	0.574668	1
844	ARL9	11.4443	14.6965	8.19202	0.557411	-0.843186	0.497233	1		844	ARL9	17.8108	14.0785	21.5431	1.53022	0.613737	0.885791	1
845	ARMC1	763.049	784.654	741.445	0.944933	-0.0817163	0.821464	1		845	ARMC1	872.165	822.312	922.017	1.12125	0.165108	0.771639	1
846	ARMC10	951.925	1078.15	825.702	0.765852	-0.384863	0.243236	1		846	ARMC10	847.766	824.117	871.415	1.05739	0.0805103	0.87915	1
847	ARMC2	23.8702	24.6444	23.096	0.937169	-0.0936183	0.869923	1		847	ARMC2	24.8657	23.4578	26.2735	1.12003	0.163541	0.993761	1
848	ARMC5	335.869	334.037	337.701	1.01097	0.0157382	0.952127	1		848	ARMC5	350.623	377.942	323.303	0.855432	-0.225275	0.728874	1
849	ARMC6	597.511	615.398	579.625	0.941871	-0.0863983	0.908167	1		849	ARMC6	607.79	650.407	565.173	0.868952	-0.202652	0.741375	1
850	ARMC7	271.378	288.185	254.572	0.883362	-0.178923	0.595512	1		850	ARMC7	254.926	257.444	252.407	0.980438	-0.0285021	1	1
851	ARMC8	809.07	810.45	807.69	0.996594	-0.00492171	0.968515	1		851	ARMC8	788.946	748.5	829.392	1.10807	0.148053	0.767317	1
852	ARMC9	66.5592	62.902	70.2164	1.11628	0.158701	1	1		852	ARMC9	61.8068	55.3067	68.307	1.23506	0.304579	0.904597	1
853	ARMCX1	120.291	99.976	140.607	1.4064	0.49201	0.279932	1		853	ARMCX1	208.279	169.142	247.416	1.46277	0.548705	0.627176	1
854	ARMCX2	120.92	104.008	137.831	1.3252	0.406208	0.261401	1		854	ARMCX2	181.835	144.86	218.81	1.51049	0.595019	0.687314	1
855	ARMCX3	517.274	471.736	562.812	1.19306	0.254672	0.483029	1		855	ARMCX3	824.5	815.526	833.473	1.02201	0.031404	0.933926	1
856	ARMCX4	50.8366	56.4521	45.2212	0.801055	-0.320027	0.592412	1		856	ARMCX4	146.223	209.148	83.2991	0.398279	-1.32815	0.310569	1
857	ARMCX5	212.576	212.035	213.118	1.00511	0.00735504	0.898965	1		857	ARMCX5	260.523	262.545	258.5	0.984593	-0.0224006	1	1
858	ARMCX5-GPRASP2	10.0412	9.99657	10.0859	1.00893	0.0128308	0.924478	1		858	ARMCX5-GPRASP2	13.5195	11.5368	15.5021	1.34371	0.426219	0.944697	1
859	ARMCX6	474.956	489.933	459.979	0.938862	-0.0910151	0.800604	1		859	ARMCX6	594.115	596.899	591.332	0.990674	-0.0135173	1	1
860	ARNT	975.196	1034.51	915.886	0.885336	-0.175702	0.540353	1		860	ARNT	1011.76	1030.49	993.029	0.963644	-0.0534279	0.963576	1
861	ARNT2	73.6791	59.7184	87.6399	1.46755	0.553412	0.428732	1		861	ARNT2	212.316	333.707	90.9249	0.272469	-1.87584	0.320352	1
862	ARNTL	269.33	272.26	266.401	0.978483	-0.0313814	0.957969	1		862	ARNTL	345.865	325.687	366.043	1.12391	0.168528	0.919852	1
863	ARNTL2	3908.22	3678.13	4138.31	1.12511	0.170067	0.617555	1		863	ARNTL2	3268.39	2497.93	4038.86	1.61688	0.693213	0.207889	1
864	ARPC1A	4448.83	4172.71	4724.95	1.13235	0.179317	0.55339	1		864	ARPC1A	3706.53	3409.16	4003.89	1.17445	0.231984	0.566762	1
865	ARPC1B	3546.76	3461.78	3631.74	1.0491	0.0691471	0.655561	1		865	ARPC1B	2676.58	1790.91	3562.24	1.98906	0.992088	0.25957	1
866	ARPC2	12053.1	10659.9	13446.4	1.2614	0.335022	0.378275	1		866	ARPC2	11916.1	10797.3	13034.9	1.20724	0.271707	0.449036	1
867	ARPC3	7501.99	6841.85	8162.12	1.19297	0.254558	0.632798	1		867	ARPC3	8091.02	7159.76	9022.29	1.26014	0.333584	0.411044	1
868	ARPC4	2064.93	1870.05	2259.82	1.20843	0.273132	0.684803	1		868	ARPC4	2387.06	2189.94	2584.18	1.18002	0.238816	0.676047	1
869	ARPC5	4715.04	4460.41	4969.68	1.11418	0.155976	0.991541	1		869	ARPC5	4466.76	3914.34	5019.18	1.28225	0.358681	0.413979	1
870	ARPC5L	2046.14	1778.32	2313.96	1.30121	0.379849	0.174887	1		870	ARPC5L	1974.99	1595.64	2354.35	1.47549	0.561194	0.267394	1
871	ARPM1	74.0348	72.1571	75.9125	1.05204	0.0731951	0.643092	1		871	ARPM1	47.2165	43.1741	51.2588	1.18726	0.247632	0.840671	1
872	ARPP19	3295.16	3242.7	3347.63	1.03236	0.0459466	0.788618	1		872	ARPP19	3450.71	3433.7	3467.72	1.00991	0.0142207	0.936048	1
873	ARPP21	0.217022	0.130053	0.303991	2.33744	1.22493	0.964604	1		873	ARPP21	30.8954	61.7909	0	0	#NAME?	0.0792112	1
874	ARRB1	685.055	385.94	984.169	2.55005	1.35053	0.00129358	0.155525		874	ARRB1	834.376	589.747	1079.01	1.82961	0.871535	0.193176	1
875	ARRB2	776.345	395.721	1156.97	2.9237	1.5478	0.634334	1		875	ARRB2	661.436	696.34	626.531	0.89975	-0.152405	0.714199	1
876	ARRDC1	1135.3	1007.24	1263.36	1.25428	0.326854	0.33616	1		876	ARRDC1	1156.01	992.761	1319.25	1.32887	0.410205	0.478855	1
877	ARRDC2	678.987	538.63	819.345	1.52117	0.605177	0.32186	1		877	ARRDC2	714.055	636.835	791.275	1.24251	0.313261	0.758313	1
878	ARRDC3	3490.11	3432.85	3547.37	1.03336	0.0473429	0.935835	1		878	ARRDC3	4317.83	4657.37	3978.28	0.854191	-0.22737	0.849564	1
879	ARRDC4	806.888	546.457	1067.32	1.95316	0.96581	0.00280964	0.243962		879	ARRDC4	971.963	726.062	1217.86	1.67736	0.74619	0.257335	1
880	ARSA	1022.26	923.79	1120.73	1.21318	0.278798	0.570474	1		880	ARSA	1066.82	927.343	1206.3	1.30081	0.379411	0.543595	1
881	ARSB	167.655	136.225	199.086	1.46145	0.5474	0.229568	1		881	ARSB	167.703	155.892	179.514	1.15153	0.20355	0.985308	1
882	ARSD	521.024	591.441	450.607	0.761879	-0.392366	0.308759	1		882	ARSD	553.701	615.814	491.589	0.798275	-0.325042	0.724282	1
883	ARSE	3.78492	3.79027	3.77957	0.997177	-0.00407819	0.95669	1		883	ARSE	5.52422	7.28578	3.76265	0.516438	-0.953333	0.881169	1
884	ARSF	57.7678	67.1587	48.3769	0.720337	-0.473256	0.57533	1		884	ARSF	52.8066	80.2623	25.3509	0.315851	-1.66269	0.41718	1
885	ARSG	48.2675	60.4369	36.0982	0.597288	-0.743502	0.133877	1		885	ARSG	72.1496	92.2753	52.024	0.563791	-0.826768	0.611186	1
886	ARSH	4.93678	5.08876	4.7848	0.940269	-0.0888551	0.980061	1		886	ARSH	3.79569	5.35216	2.23923	0.418378	-1.25712	0.904304	1
887	ARSI	350.376	309.561	391.191	1.2637	0.337652	0.5361	1		887	ARSI	143.018	104.794	181.242	1.7295	0.790359	0.387708	1
888	ARSJ	244.797	296.317	193.278	0.652268	-0.616464	0.497428	1		888	ARSJ	151.713	141.734	161.692	1.14081	0.190059	0.762341	1
889	ARSK	91.5719	98.6398	84.5039	0.856693	-0.22315	0.65035	1		889	ARSK	91.2639	89.4216	93.1062	1.04121	0.0582548	0.947458	1
890	ART3	2.08664	1.24667	2.92661	2.34755	1.23116	0.680346	1		890	ART3	7.3971	11.3222	3.47205	0.306659	-1.70529	0.760937	1
891	ARTN	246.691	262.004	231.377	0.883103	-0.179347	0.780937	1		891	ARTN	57.4357	52.2647	62.6068	1.19788	0.260483	0.897339	1
892	ARV1	361.217	384.962	337.472	0.876637	-0.189948	0.654274	1		892	ARV1	331.211	331.002	331.419	1.00126	0.00181871	0.938038	1
893	ARVCF	155.571	158.617	152.524	0.961585	-0.0565136	1	1		893	ARVCF	192.166	222.894	161.438	0.724285	-0.465371	0.520261	1
894	ASAH1	3787.41	3009.4	4565.42	1.51705	0.601271	0.0672706	1		894	ASAH1	4420.26	4114.11	4726.41	1.14883	0.200166	0.583408	1
895	ASAH2	8.14971	8.01032	8.28911	1.0348	0.0493564	0.962339	1		895	ASAH2	6.62099	4.56701	8.67497	1.89948	0.925607	0.922111	1
896	ASAP1	767.823	747.402	788.243	1.05464	0.0767551	0.932261	1		896	ASAP1	679.388	696.33	662.446	0.951338	-0.0719694	0.832566	1
897	ASAP2	917.985	769.438	1066.53	1.38612	0.47105	0.137469	1		897	ASAP2	1077.3	1028.2	1126.4	1.09551	0.131602	0.846859	1
898	ASAP3	493.71	483.279	504.142	1.04317	0.0609755	0.938365	1		898	ASAP3	543.543	585.871	501.215	0.855504	-0.225154	0.844407	1
899	ASB1	449.355	464.434	434.276	0.935065	-0.0968617	0.715785	1		899	ASB1	462.792	507.346	418.238	0.824363	-0.278648	0.643743	1
900	ASB13	330.475	398.581	262.369	0.658258	-0.603274	0.110202	1		900	ASB13	368.614	391.459	345.77	0.883285	-0.179049	0.831084	1
901	ASB14	90.3081	86.4313	94.185	1.08971	0.123943	0.805258	1		901	ASB14	120.128	135.526	104.731	0.77278	-0.371871	0.73636	1
902	ASB16	33.815	31.0314	36.5985	1.1794	0.238059	0.673297	1		902	ASB16	35.6442	35.3406	35.9478	1.01718	0.0245745	0.950584	1
903	ASB2	189.697	242.158	137.237	0.566723	-0.819284	0.381787	1		903	ASB2	109.042	82.1566	135.928	1.6545	0.726397	0.731531	1
904	ASB3	14.7831	15.5145	14.0517	0.905716	-0.142869	0.910285	1		904	ASB3	15.811	13.3012	18.3207	1.37737	0.461919	0.924678	1
905	ASB6	875.702	859.101	892.303	1.03865	0.0547054	0.752555	1		905	ASB6	857.79	831.267	884.312	1.06381	0.0892432	0.911384	1
906	ASB7	375.369	348.314	402.423	1.15535	0.208326	0.47699	1		906	ASB7	424.988	401.176	448.799	1.11871	0.161836	0.779218	1
907	ASB8	564.427	567.023	561.83	0.990843	-0.0132723	0.873726	1		907	ASB8	730.035	736.143	723.927	0.983406	-0.0241408	0.992551	1
908	ASB9	25.3529	29.4459	21.2599	0.722001	-0.469927	0.589243	1		908	ASB9	53.5115	49.8767	57.1462	1.14575	0.196291	0.915765	1
909	ASCC1	524.637	521.482	527.791	1.0121	0.0173486	0.91359	1		909	ASCC1	575.139	568.44	581.837	1.02357	0.0336056	1	1
910	ASCC2	3025	2689.79	3360.2	1.24924	0.321055	0.231421	1		910	ASCC2	2836.79	2553.16	3120.43	1.22218	0.289462	0.517052	1
911	ASCC3	1506.43	1270.67	1742.18	1.37107	0.4553	0.171259	1		911	ASCC3	1569.98	1308.65	1831.31	1.39939	0.484797	0.3147	1
912	ASCL1	0.988149	0.55857	1.41773	2.53814	1.34377	0.842143	1		912	ASCL1	126.04	247.017	5.06322	0.0204975	-5.60841	0.03738	1
913	ASCL2	88.5049	103.753	73.2572	0.706075	-0.502106	0.400417	1		913	ASCL2	92.9292	97.8028	88.0556	0.900338	-0.151461	0.867697	1
914	ASCL4	2.0344	3.86121	0.207591	0.0537632	-4.21724	0.279424	1		914	ASCL4	115.915	171.553	60.2774	0.351363	-1.50896	0.597214	1
915	ASF1A	479.745	529.855	429.634	0.810852	-0.302489	0.372205	1		915	ASF1A	473.842	482.145	465.539	0.965558	-0.0505646	1	1
916	ASF1B	489.964	618.166	361.763	0.585219	-0.77295	0.172059	1		916	ASF1B	795.055	918.775	671.335	0.730684	-0.45268	0.773537	1
917	ASGR1	18.2219	11.2698	25.174	2.23376	1.15947	0.623764	1		917	ASGR1	20.3644	19.867	20.8618	1.05007	0.0704901	0.957847	1
918	ASGR2	11.8787	3.53452	20.2228	5.7215	2.51639	0.181566	1		918	ASGR2	11.9782	10.2573	13.6991	1.33554	0.417426	0.989204	1
919	ASH1L	1320.71	1393.1	1248.32	0.896074	-0.158311	0.7246	1		919	ASH1L	1525.78	1752.55	1299	0.741206	-0.432054	0.448625	1
920	ASH2L	952.711	1054.94	850.486	0.806198	-0.310794	0.391041	1		920	ASH2L	1164.84	1263.06	1066.63	0.844483	-0.24386	0.704246	1
921	ASL	604.673	620.416	588.931	0.949251	-0.0751387	0.809387	1		921	ASL	634.003	689.982	578.024	0.837738	-0.255429	0.747443	1
922	ASNA1	1263.15	1308.67	1217.62	0.930428	-0.104033	0.52414	1		922	ASNA1	1143.19	1139.98	1146.4	1.00563	0.0081019	0.926737	1
923	ASNS	585.448	727.251	443.646	0.610031	-0.713045	0.188173	1		923	ASNS	420.264	447.516	393.012	0.878209	-0.187364	0.710736	1
924	ASNSD1	796.118	812.513	779.723	0.959644	-0.0594295	0.736515	1		924	ASNSD1	753.915	746.548	761.281	1.01974	0.0281951	0.977796	1
925	ASPA	4.63597	1.61752	7.65442	4.73218	2.24251	0.298918	1		925	ASPA	38.1211	35.6103	40.6319	1.14102	0.190319	0.888688	1
926	ASPG	552.068	491.092	613.044	1.24833	0.319997	0.568572	1		926	ASPG	536.992	625.465	448.52	0.717098	-0.479758	0.67203	1
927	ASPH	4464.15	5192.8	3735.5	0.719361	-0.475211	0.230715	1		927	ASPH	3160.06	3423.18	2896.94	0.846272	-0.240806	0.744087	1
928	ASPHD1	30.0989	23.9342	36.2636	1.51514	0.599451	0.742207	1		928	ASPHD1	48.7647	69.0797	28.4496	0.411838	-1.27985	0.441658	1
929	ASPHD2	131.661	124.471	138.851	1.11553	0.157728	0.907137	1		929	ASPHD2	91.9214	63.682	120.161	1.88689	0.91601	0.564349	1
930	ASPM	592.761	786.43	399.093	0.507474	-0.978593	0.00484182	0.330525		930	ASPM	459.778	641.846	277.71	0.432674	-1.20865	0.122132	1
931	ASPN	205.083	214.019	196.146	0.916487	-0.125814	0.819827	1		931	ASPN	139.021	138.792	139.25	1.0033	0.00475819	0.886161	1
932	ASPRV1	147.417	55.5112	239.322	4.31124	2.1081	0.0091294	0.472412		932	ASPRV1	58.0421	20.912	95.1723	4.55109	2.18621	0.270067	1
933	ASPSCR1	357.925	428.568	287.281	0.670328	-0.577062	0.17542	1		933	ASPSCR1	463.812	523.86	403.765	0.770751	-0.375663	0.562088	1
934	ASRGL1	57.5425	58.693	56.3919	0.960795	-0.0576996	0.804782	1		934	ASRGL1	86.598	123.269	49.9266	0.405021	-1.30393	0.270459	1
935	ASS1	1857.89	2269.83	1445.96	0.637032	-0.650562	0.466415	1		935	ASS1	1065.55	1135.61	995.48	0.876603	-0.190004	1	1
936	ASTE1	241.156	276.04	206.271	0.747249	-0.420338	0.411267	1		936	ASTE1	226.358	225.865	226.852	1.00437	0.00629351	1	1
937	ASTL	3.55511	1.73321	5.37702	3.10235	1.63336	0.511459	1		937	ASTL	2.83126	1.67905	3.98347	2.37246	1.24638	0.988604	1
938	ASTN1	2.46327	0.578175	4.34837	7.52084	2.91089	0.331893	1		938	ASTN1	188.882	376.88	0.883446	0.00234411	-8.73675	0.0788615	1
939	ASTN2	91.3338	105.662	77.0052	0.728785	-0.456434	0.447962	1		939	ASTN2	118.699	136.062	101.336	0.744776	-0.425122	0.653772	1
940	ASUN	780.643	859.066	702.221	0.817424	-0.290843	0.414434	1		940	ASUN	591.955	552.013	631.897	1.14471	0.194987	0.687237	1
941	ASXL1	838.259	905.647	770.871	0.851183	-0.232459	0.558826	1		941	ASXL1	953.889	1097.37	810.411	0.738504	-0.437322	0.408899	1
942	ASXL2	572.801	604.08	541.523	0.896443	-0.157716	0.706948	1		942	ASXL2	685.45	835.09	535.81	0.641619	-0.640211	0.330185	1
943	ASXL3	2.3076	0.414917	4.20028	10.1232	3.33959	0.324424	1		943	ASXL3	9.36374	16.4486	2.27884	0.138543	-2.8516	0.613815	1
944	ATAD1	954.263	951.658	956.868	1.00547	0.00787706	0.82517	1		944	ATAD1	903.927	813.759	994.095	1.22161	0.288783	0.491336	1
945	ATAD2	1185.13	1377.16	993.102	0.721124	-0.47168	0.445176	1		945	ATAD2	1052.39	1384.52	720.265	0.520227	-0.942786	0.197879	1
946	ATAD2B	401.118	430.097	372.138	0.865242	-0.208824	0.460341	1		946	ATAD2B	500.996	578.119	423.873	0.733193	-0.447734	0.526075	1
947	ATAD3A	664.243	677.195	651.292	0.96175	-0.0562666	0.966273	1		947	ATAD3A	606.045	647.998	564.092	0.870516	-0.200057	0.752593	1
948	ATAD3B	409.175	359.845	458.506	1.27418	0.349566	0.209394	1		948	ATAD3B	357.992	372.446	343.538	0.922385	-0.116559	0.784568	1
949	ATAD3C	42.9025	37.6564	48.1486	1.27863	0.354596	0.616208	1		949	ATAD3C	116.906	137.409	96.402	0.701569	-0.511343	0.67501	1
950	ATAD5	138.09	164.104	112.076	0.682955	-0.550137	0.369003	1		950	ATAD5	124.658	154.823	94.4939	0.610335	-0.712326	0.55024	1
951	ATAT1	95.1725	108.162	82.1835	0.759822	-0.396267	0.500351	1		951	ATAT1	158.954	225.771	92.1382	0.408106	-1.29299	0.195903	1
952	ATCAY	0.671155	0.156115	1.1862	7.59819	2.92566	0.651602	1		952	ATCAY	199.771	399.061	0.481614	0.00120687	-9.69452	0.0591412	1
953	ATE1	244.007	240.049	247.965	1.03297	0.0468038	0.842733	1		953	ATE1	285.399	306.512	264.286	0.862236	-0.213845	0.832017	1
954	ATF1	390.438	444.909	335.966	0.755134	-0.405195	0.267067	1		954	ATF1	414.31	406.358	422.262	1.03914	0.055387	0.891205	1
955	ATF2	654.746	749.435	560.058	0.747308	-0.420226	0.199394	1		955	ATF2	762.077	814.356	709.798	0.871606	-0.198251	0.693886	1
956	ATF3	442.588	465.656	419.52	0.900922	-0.150526	0.759093	1		956	ATF3	534.975	585.678	484.273	0.826858	-0.274289	0.701285	1
957	ATF4	6277.4	6101.03	6453.76	1.05782	0.0810875	0.935801	1		957	ATF4	6715.88	6471.85	6959.91	1.07541	0.10489	0.92244	1
958	ATF5	712.058	497.202	926.914	1.86426	0.898604	0.341124	1		958	ATF5	908.094	817.027	999.16	1.22292	0.290332	0.868931	1
959	ATF6	1382.45	1382.08	1382.82	1.00054	0.000772166	0.941077	1		959	ATF6	1573.24	1586.39	1560.09	0.983422	-0.0241181	0.960834	1
960	ATF6B	2282.59	2485.91	2079.27	0.836421	-0.257698	0.417274	1		960	ATF6B	2666.86	2801.98	2531.74	0.903553	-0.146319	0.821697	1
961	ATF7	797.754	905.302	690.206	0.762404	-0.391371	0.242222	1		961	ATF7	1025	1184.28	865.715	0.731003	-0.452051	0.430489	1
962	ATF7IP	1492.34	1401.84	1582.84	1.12912	0.175194	0.509737	1		962	ATF7IP	1595.31	1575.94	1614.67	1.02457	0.0350241	0.870812	1
963	ATF7IP2	93.5078	99.8778	87.1378	0.872443	-0.196866	0.71961	1		963	ATF7IP2	89.0005	86.3418	91.6593	1.06159	0.0862232	0.999045	1
964	ATG10	99.825	105.219	94.4306	0.897463	-0.156076	0.744966	1		964	ATG10	120.852	120.395	121.31	1.00759	0.0109143	0.962328	1
965	ATG12	669.586	601.563	737.61	1.22616	0.294142	0.436964	1		965	ATG12	703.476	637.596	769.357	1.20665	0.27101	0.700306	1
966	ATG13	1733.51	1432.47	2034.54	1.4203	0.506194	0.0979888	1		966	ATG13	2152.16	1989.87	2314.45	1.16312	0.217998	0.779068	1
967	ATG14	503.266	494.105	512.428	1.03708	0.0525338	0.929166	1		967	ATG14	528.377	514.487	542.268	1.054	0.0758718	0.975482	1
968	ATG16L1	631.933	586.08	677.786	1.15647	0.209733	0.390348	1		968	ATG16L1	629.656	609.731	649.581	1.06536	0.0913363	0.875145	1
969	ATG16L2	265.872	236.804	294.941	1.24551	0.316734	1	1		969	ATG16L2	310.181	344.816	275.547	0.799114	-0.323527	0.577211	1
970	ATG2A	771.755	703.444	840.067	1.19422	0.256068	0.588982	1		970	ATG2A	731.86	733.86	729.86	0.994549	-0.00788552	0.901247	1
971	ATG2B	772.551	787.16	757.941	0.96288	-0.0545726	0.924757	1		971	ATG2B	754.395	853.934	654.855	0.766868	-0.38295	0.57022	1
972	ATG3	1153	1104.81	1201.2	1.08725	0.120685	0.911776	1		972	ATG3	1113.54	1039.59	1187.49	1.14226	0.191896	0.731981	1
973	ATG4A	474.941	363.77	586.112	1.61122	0.68815	0.0364783	0.842336		973	ATG4A	603.437	450.629	756.244	1.6782	0.746913	0.248905	1
974	ATG4B	883.694	912.503	854.886	0.936858	-0.0940974	0.782728	1		974	ATG4B	943.47	954.695	932.244	0.976484	-0.0343317	0.914075	1
975	ATG4C	176.912	193.893	159.932	0.824848	-0.2778	0.36362	1		975	ATG4C	231.421	234.719	228.124	0.971904	-0.0411138	0.923683	1
976	ATG4D	689.795	768.048	611.542	0.796229	-0.328745	0.40436	1		976	ATG4D	623.393	732.192	514.593	0.702811	-0.50879	0.51042	1
977	ATG5	837.767	885.254	790.28	0.892716	-0.163727	0.542227	1		977	ATG5	823.482	769.754	877.21	1.1396	0.188524	0.73003	1
978	ATG7	1434.92	1340	1529.85	1.14167	0.191151	0.716187	1		978	ATG7	1692.25	1529.75	1854.76	1.21246	0.277943	0.574962	1
979	ATG9A	1744.24	1770.57	1717.9	0.970251	-0.04357	0.983311	1		979	ATG9A	1692.05	1756.58	1627.53	0.926529	-0.110092	0.892858	1
980	ATG9B	1381.21	815.808	1946.62	2.38612	1.25467	0.0178437	0.637668		980	ATG9B	1182.88	779.052	1586.7	2.03671	1.02624	0.243419	1
981	ATHL1	326.809	337.081	316.536	0.939051	-0.0907242	0.624479	1		981	ATHL1	321.676	274.283	369.07	1.34558	0.42823	0.894121	1
982	ATIC	1205.77	1303.09	1108.45	0.85063	-0.233396	0.500182	1		982	ATIC	863.573	809.269	917.877	1.13421	0.181682	0.786077	1
983	ATL1	160.346	140.74	179.953	1.27863	0.354594	0.306668	1		983	ATL1	187.972	184.967	190.977	1.0325	0.0461353	0.966386	1
984	ATL2	1669.72	1702.22	1637.23	0.961819	-0.0561628	0.946095	1		984	ATL2	1786.56	1696.57	1876.55	1.10609	0.145466	0.619697	1
985	ATL3	1162.15	931.921	1392.38	1.4941	0.579275	0.058471	0.98179		985	ATL3	1059.58	850.777	1268.38	1.49085	0.576139	0.296989	1
986	ATM	435.692	459.633	411.751	0.895826	-0.15871	0.745912	1		986	ATM	744.126	860.628	627.625	0.729264	-0.455488	0.417539	1
987	ATMIN	1946.21	1795.38	2097.04	1.16802	0.224069	0.451177	1		987	ATMIN	1950.17	1885.42	2014.92	1.06868	0.0958363	0.76864	1
988	ATN1	2058.8	2292.95	1824.65	0.795766	-0.329584	0.280637	1		988	ATN1	2311.57	2555.59	2067.55	0.809029	-0.305736	0.483707	1
989	ATOH8	22.8696	17.8613	27.8779	1.5608	0.642287	0.989598	1		989	ATOH8	120.92	194.244	47.596	0.245032	-2.02896	0.409492	1
990	ATOX1	695.148	539.109	851.187	1.57888	0.658899	0.194901	1		990	ATOX1	672.212	491.115	853.309	1.73749	0.797007	0.239388	1
991	ATP10A	104.735	110.61	98.8597	0.893769	-0.162025	0.829586	1		991	ATP10A	224.608	356.894	92.3219	0.258682	-1.95075	0.358407	1
992	ATP10B	837.029	853.402	820.655	0.961629	-0.0564482	0.852357	1		992	ATP10B	866.809	1005.31	728.306	0.724457	-0.465029	0.703502	1
993	ATP10D	1647.8	1362.86	1932.73	1.41814	0.503997	0.102507	1		993	ATP10D	1825.18	1475.62	2174.73	1.47377	0.559515	0.229888	1
994	ATP11A	673.506	609.796	737.216	1.20896	0.273761	0.251175	1		994	ATP11A	858.26	979.477	737.043	0.752487	-0.410262	0.502806	1
995	ATP11B	4072.92	3945.25	4200.58	1.06472	0.0904716	0.561457	1		995	ATP11B	3570.46	3440.29	3700.63	1.07567	0.10524	0.687732	1
996	ATP11C	294.615	351.735	237.495	0.675209	-0.566594	0.133502	1		996	ATP11C	328.651	309.452	347.85	1.12408	0.168748	0.842566	1
997	ATP12A	318.174	122.91	513.437	4.17734	2.06258	0.000121231	0.0329206		997	ATP12A	237.074	120.459	353.689	2.93617	1.55394	0.103459	1
998	ATP13A1	1132.43	1086.14	1178.73	1.08525	0.118022	0.605051	1		998	ATP13A1	1282.04	1289.91	1274.18	0.987808	-0.0176971	0.865258	1
999	ATP13A2	1521.69	1145.6	1897.79	1.6566	0.728223	0.0199799	0.678842		999	ATP13A2	1663.73	1304.51	2022.95	1.55074	0.632953	0.318883	1
1000	ATP13A3	3319.24	3368.43	3270.05	0.970793	-0.0427644	0.990535	1		1000	ATP13A3	2181.98	1793.08	2570.87	1.43377	0.519816	0.2577	1
1001	ATP13A4	1170.88	787.277	1554.49	1.97452	0.981502	0.0373506	0.847654		1001	ATP13A4	1314.97	1064.92	1565.02	1.46961	0.555429	0.425864	1
1002	ATP13A5	22.7992	18.8539	26.7445	1.41851	0.504378	0.442307	1		1002	ATP13A5	10.8926	13.6058	8.17945	0.601175	-0.734144	0.855751	1
1003	ATP1A1	15368.9	17047.5	13690.3	0.803069	-0.316404	0.421423	1		1003	ATP1A1	13324.6	14646.9	12002.3	0.819447	-0.287277	0.644396	1
1004	ATP1A1OS	3723.26	4119.86	3326.66	0.807469	-0.30852	0.445714	1		1004	ATP1A1OS	3263.78	3471.38	3056.18	0.880396	-0.183776	0.827279	1
1005	ATP1A2	11.6599	8.28602	15.0339	1.81437	0.859466	0.453703	1		1005	ATP1A2	608.624	1173.45	43.7972	0.0373235	-4.74377	0.214896	1
1006	ATP1A3	23.2676	16.1669	30.3683	1.87842	0.909523	0.242346	1		1006	ATP1A3	174.394	338.592	10.1972	0.0301164	-5.05331	0.199179	1
1007	ATP1B1	6271.86	5783.48	6760.24	1.16889	0.225137	0.2461	1		1007	ATP1B1	6480.37	6243.15	6717.58	1.07599	0.105666	0.592059	1
1008	ATP1B2	12.996	10.2789	15.7131	1.52868	0.612287	0.523368	1		1008	ATP1B2	246.379	466.921	25.8369	0.0553346	-4.17567	0.264193	1
1009	ATP1B3	8366.89	9926.29	6807.49	0.685804	-0.544132	0.138018	1		1009	ATP1B3	4835.81	4846.55	4825.07	0.995567	-0.00640903	0.904742	1
1010	ATP2A1	30.344	28.369	32.3189	1.13923	0.188063	0.875316	1		1010	ATP2A1	29.2231	35.7491	22.6972	0.634902	-0.655393	0.770919	1
1011	ATP2A2	10760.5	10983.7	10537.2	0.959349	-0.0598723	0.977366	1		1011	ATP2A2	11968.1	12436.3	11499.9	0.924703	-0.112939	0.899243	1
1012	ATP2A3	342.005	316.029	367.981	1.16439	0.219575	0.794512	1		1012	ATP2A3	1873.95	2350.27	1397.63	0.594669	-0.74984	0.635986	1
1013	ATP2B1	1114.17	1198.21	1030.13	0.859721	-0.21806	0.595321	1		1013	ATP2B1	1024.44	918.003	1130.87	1.23188	0.300861	0.7578	1
1014	ATP2B2	2.8904	0.739021	5.04177	6.82223	2.77024	0.380957	1		1014	ATP2B2	46.0379	89.4581	2.61775	0.0292624	-5.09481	0.208613	1
1015	ATP2B3	0.434288	0.275739	0.592836	2.14999	1.10433	0.932489	1		1015	ATP2B3	17.6713	35.3425	0	0	#NAME?	0.101812	1
1016	ATP2B4	2873.23	2896.25	2850.21	0.984106	-0.0231139	0.895064	1		1016	ATP2B4	2650.95	2514.55	2787.36	1.10849	0.148602	0.692614	1
1017	ATP2C1	2731.57	2920.89	2542.25	0.870366	-0.200306	0.761063	1		1017	ATP2C1	2520.08	2627.6	2412.56	0.918161	-0.123181	0.840497	1
1018	ATP2C2	282.586	319.843	245.328	0.767026	-0.382652	0.641428	1		1018	ATP2C2	480.568	572.944	388.192	0.67754	-0.561623	0.7423	1
1019	ATP5A1	8459.4	8583.33	8335.47	0.971124	-0.0422731	0.869688	1		1019	ATP5A1	9188.6	9823.58	8553.61	0.870722	-0.199715	0.830539	1
1020	ATP5B	14341.3	15271.3	13411.3	0.878207	-0.187367	0.539119	1		1020	ATP5B	17367.3	19929.3	14805.3	0.742889	-0.428782	0.384439	1
1021	ATP5C1	3224.37	3478.28	2970.46	0.854003	-0.227688	0.405103	1		1021	ATP5C1	3657.37	3820.83	3493.91	0.914437	-0.129045	0.90803	1
1022	ATP5D	1077.08	1101.53	1052.62	0.955601	-0.06552	0.947687	1		1022	ATP5D	939.851	936.503	943.199	1.00715	0.0102782	0.956259	1
1023	ATP5E	241.652	242.091	241.213	0.996371	-0.00524543	0.742308	1		1023	ATP5E	264.441	248.127	280.756	1.1315	0.178233	0.814302	1
1024	ATP5F1	3356.9	3256.06	3457.74	1.06194	0.0867043	0.860163	1		1024	ATP5F1	3777.96	3608.66	3947.27	1.09383	0.129389	0.67084	1
1025	ATP5G1	1140.8	1342.25	939.344	0.69983	-0.514924	0.136345	1		1025	ATP5G1	1002.38	1103.12	901.654	0.81737	-0.290939	0.717947	1
1026	ATP5G2	3153.52	3588.2	2718.85	0.757719	-0.400265	0.109412	1		1026	ATP5G2	3989.61	4270.69	3708.54	0.86837	-0.203618	0.627758	1
1027	ATP5G3	3621.03	3882.38	3359.68	0.865367	-0.208616	0.503871	1		1027	ATP5G3	3663.11	3971.02	3355.21	0.844925	-0.243104	0.742147	1
1028	ATP5H	2605.5	2695.68	2515.32	0.933094	-0.0999052	0.718152	1		1028	ATP5H	2554.07	2498.63	2609.5	1.04438	0.06264	0.78757	1
1029	ATP5I	1213.72	1258.08	1169.37	0.929489	-0.10549	0.67438	1		1029	ATP5I	1347.6	1483.59	1211.6	0.816667	-0.29218	0.677065	1
1030	ATP5J	1414.34	1374.38	1454.31	1.05816	0.0815511	1	1		1030	ATP5J	1541.01	1407.3	1674.73	1.19003	0.250995	0.558953	1
1031	ATP5J2	791.844	847.291	736.396	0.869118	-0.202376	0.525227	1		1031	ATP5J2	642.876	631.959	653.793	1.03455	0.0490048	0.869413	1
1032	ATP5L	1981.57	1861.5	2101.63	1.129	0.175041	0.748251	1		1032	ATP5L	2188.84	2069.03	2308.66	1.11582	0.158102	0.69103	1
1033	ATP5O	2426.07	2347.67	2504.48	1.06679	0.0932826	0.977661	1		1033	ATP5O	2832.45	2882.13	2782.77	0.965525	-0.0506142	0.959821	1
1034	ATP5S	155.99	164.691	147.289	0.894336	-0.161112	0.703496	1		1034	ATP5S	165.189	182.864	147.514	0.806688	-0.309918	0.756929	1
1035	ATP5SL	592.967	614.827	571.108	0.928893	-0.106416	0.606077	1		1035	ATP5SL	679.626	694.391	664.862	0.957475	-0.0626934	0.941988	1
1036	ATP6AP1	2998.66	2857.12	3140.2	1.09908	0.136294	0.658915	1		1036	ATP6AP1	2830.45	2888.89	2772.01	0.959544	-0.0595793	0.870707	1
1037	ATP6AP1L	7.03568	8.37899	5.69236	0.679361	-0.557749	0.773972	1		1037	ATP6AP1L	8.99424	10.4626	7.52589	0.719314	-0.475306	0.917552	1
1038	ATP6AP2	2728.47	2427.86	3029.08	1.24763	0.319189	0.376684	1		1038	ATP6AP2	3354.86	3160.67	3549.05	1.12288	0.167201	0.778385	1
1039	ATP6V0A1	1284.46	1178.4	1390.52	1.18001	0.238793	0.383739	1		1039	ATP6V0A1	1424.42	1485.4	1363.45	0.917901	-0.123589	0.744654	1
1040	ATP6V0A2	344.088	351.492	336.683	0.957867	-0.0621032	0.835632	1		1040	ATP6V0A2	440.655	481.14	400.171	0.831715	-0.265839	0.683579	1
1041	ATP6V0A4	371.501	321.422	421.58	1.31161	0.391338	0.320662	1		1041	ATP6V0A4	333.439	254.032	412.846	1.62517	0.700593	0.30226	1
1042	ATP6V0B	2417.32	2173.26	2661.38	1.2246	0.292311	0.457166	1		1042	ATP6V0B	2294.82	2226.76	2362.88	1.06113	0.0856002	0.902364	1
1043	ATP6V0C	5095.92	4214.52	5977.33	1.41827	0.504133	0.115747	1		1043	ATP6V0C	5088.52	4571.65	5605.39	1.22612	0.294101	0.584469	1
1044	ATP6V0D1	2584.94	2198.23	2971.64	1.35183	0.434918	0.2601	1		1044	ATP6V0D1	2589.14	2308.36	2869.91	1.24327	0.31414	0.570364	1
1045	ATP6V0D2	24.1451	10.5507	37.7396	3.57699	1.83875	0.134091	1		1045	ATP6V0D2	9.08048	7.12975	11.0312	1.54721	0.629669	0.940877	1
1046	ATP6V0E1	3808.73	3106.41	4511.05	1.45217	0.538215	0.102066	1		1046	ATP6V0E1	3556.65	2718.7	4394.6	1.61644	0.692817	0.176687	1
1047	ATP6V0E2	122.69	130.35	115.029	0.882464	-0.180391	0.795216	1		1047	ATP6V0E2	383.963	546.728	221.199	0.404587	-1.30548	0.308839	1
1048	ATP6V1A	2404.95	2190.5	2619.4	1.1958	0.257978	0.408715	1		1048	ATP6V1A	2363.47	2206.15	2520.79	1.14262	0.192349	0.584726	1
1049	ATP6V1B1	12.8294	19.4842	6.17465	0.316906	-1.65787	0.189865	1		1049	ATP6V1B1	7.38851	11.6316	3.14538	0.270416	-1.88675	0.764177	1
1050	ATP6V1B2	3143.38	2294.86	3991.9	1.7395	0.798671	0.0465674	0.918578		1050	ATP6V1B2	3167.95	2748.11	3587.78	1.30554	0.384651	0.45571	1
1051	ATP6V1C1	1265.75	1277.44	1254.06	0.981698	-0.0266492	0.859123	1		1051	ATP6V1C1	1155.26	1196.85	1113.68	0.930511	-0.103905	0.809778	1
1052	ATP6V1C2	3543.2	3620.45	3465.96	0.957328	-0.0629155	0.80478	1		1052	ATP6V1C2	3240.35	2862.08	3618.62	1.26433	0.338377	0.485465	1
1053	ATP6V1D	3365.45	2756.46	3974.44	1.44186	0.527936	0.0729168	1		1053	ATP6V1D	3269.71	2553.54	3985.87	1.56092	0.642395	0.249219	1
1054	ATP6V1E1	3155.4	2826.22	3484.58	1.23295	0.302112	0.351685	1		1054	ATP6V1E1	3178.11	2775.96	3580.26	1.28974	0.367076	0.432059	1
1055	ATP6V1E2	47.5371	51.1648	43.9093	0.858193	-0.220626	0.896198	1		1055	ATP6V1E2	29.1857	21.3963	36.9752	1.72811	0.789195	0.773795	1
1056	ATP6V1F	1830.13	1680.54	1979.72	1.17803	0.236373	0.717752	1		1056	ATP6V1F	2019.51	1907.34	2131.68	1.11762	0.160433	0.762819	1
1057	ATP6V1G1	3130.23	2627.48	3632.98	1.38268	0.46747	0.112653	1		1057	ATP6V1G1	3358.31	2719.28	3997.35	1.47001	0.555822	0.222977	1
1058	ATP6V1G2	1.97316	1.81487	2.13144	1.17443	0.231963	1	1		1058	ATP6V1G2	40.535	77.5764	3.49353	0.0450334	-4.47286	0.234804	1
1059	ATP6V1H	1252.28	1103.33	1401.23	1.26999	0.34482	0.286029	1		1059	ATP6V1H	1293	1170.91	1415.09	1.20854	0.273269	0.572274	1
1060	ATP7A	444.666	453.723	435.609	0.960078	-0.0587772	0.924762	1		1060	ATP7A	487.81	546.845	428.775	0.78409	-0.350909	0.709941	1
1061	ATP7B	60.787	43.1261	78.4479	1.81904	0.863173	0.0860161	1		1061	ATP7B	233.249	338.733	127.765	0.377185	-1.40665	0.356013	1
1062	ATP8A1	72.5557	98.1208	46.9905	0.478904	-1.06219	0.0505496	0.934952		1062	ATP8A1	379.682	625.118	134.246	0.214754	-2.21925	0.274111	1
1063	ATP8B1	1508.2	1511.69	1504.71	0.99538	-0.00668036	0.941401	1		1063	ATP8B1	1864.23	2009.99	1718.47	0.854965	-0.226063	0.873755	1
1064	ATP8B2	312.139	279.706	344.572	1.23191	0.300895	0.533455	1		1064	ATP8B2	364.285	232.935	495.634	2.12778	1.08935	0.505269	1
1065	ATP8B3	28.9713	37.2637	20.6789	0.554934	-0.849611	0.365424	1		1065	ATP8B3	22.6227	26.4201	18.8254	0.712538	-0.48896	0.814576	1
1066	ATP8B4	44.9115	36.2585	53.5646	1.4773	0.562962	0.928262	1		1066	ATP8B4	65.6265	90.7464	40.5067	0.446372	-1.16368	0.471267	1
1067	ATP9A	1858.74	1796.96	1920.52	1.06876	0.0959406	0.642429	1		1067	ATP9A	2121.99	2400.04	1843.94	0.768295	-0.380268	0.398062	1
1068	ATP9B	274.033	282.028	266.037	0.943302	-0.0842079	0.846036	1		1068	ATP9B	306.828	331.535	282.121	0.850952	-0.23285	0.779884	1
1069	ATPAF1	678.288	797.367	559.209	0.70132	-0.511855	0.105465	1		1069	ATPAF1	664.679	761.605	567.752	0.745468	-0.423781	0.536002	1
1070	ATPAF2	277.674	249.851	305.498	1.22272	0.290097	0.543676	1		1070	ATPAF2	269.504	256.695	282.312	1.0998	0.137235	0.907694	1
1071	ATPBD4	132.044	158.144	105.945	0.66993	-0.577918	0.232705	1		1071	ATPBD4	153.613	164.422	142.804	0.86852	-0.203369	0.856594	1
1072	ATPIF1	1361.5	1250.54	1472.46	1.17747	0.235684	0.523342	1		1072	ATPIF1	1590.55	1425.6	1755.5	1.23141	0.30031	0.557412	1
1073	ATR	731.23	795.1	667.36	0.83934	-0.252672	0.614327	1		1073	ATR	615.981	615.556	616.405	1.00138	0.00199038	0.944912	1
1074	ATRIP	170.888	174.121	167.655	0.962862	-0.0545983	0.983085	1		1074	ATRIP	186.672	200.189	173.156	0.864961	-0.209293	0.823169	1
1075	ATRN	1386.74	1411.96	1361.52	0.964278	-0.052479	0.974331	1		1075	ATRN	1274.92	1422.03	1127.8	0.793093	-0.334438	0.564677	1
1076	ATRNL1	16.8135	11.2168	22.4103	1.99792	0.998496	0.213544	1		1076	ATRNL1	38.2917	64.4605	12.1229	0.188067	-2.41068	0.340914	1
1077	ATRX	1170.21	1196.92	1143.5	0.955368	-0.0658713	0.996151	1		1077	ATRX	1439.95	1478.51	1401.39	0.947844	-0.0772785	0.830631	1
1078	ATXN1	649.151	702.772	595.531	0.847402	-0.238881	0.450396	1		1078	ATXN1	711.647	838.46	584.834	0.69751	-0.519713	0.407291	1
1079	ATXN10	1954.96	2069.48	1840.44	0.889327	-0.169215	0.561442	1		1079	ATXN10	1950.41	2034.96	1865.87	0.916907	-0.125153	0.86746	1
1080	ATXN1L	1160.91	1178.47	1143.34	0.970191	-0.0436594	0.973948	1		1080	ATXN1L	1157.36	1173.1	1141.61	0.973155	-0.0392588	0.933518	1
1081	ATXN2	444.861	391.792	497.931	1.27091	0.34586	0.331745	1		1081	ATXN2	542.166	544.996	539.335	0.989612	-0.0150648	0.893358	1
1082	ATXN2L	1910.63	1940.13	1881.12	0.969581	-0.0445665	0.940767	1		1082	ATXN2L	2096.69	2414.84	1778.54	0.736503	-0.441237	0.324443	1
1083	ATXN3	494.736	519.571	469.901	0.904401	-0.144966	0.664301	1		1083	ATXN3	457.966	448.844	467.087	1.04064	0.0574778	0.88747	1
1084	ATXN7	493.594	475.382	511.805	1.07662	0.106506	0.816567	1		1084	ATXN7	640.495	620.934	660.057	1.06301	0.0881501	0.84824	1
1085	ATXN7L1	141.422	151.803	131.041	0.863235	-0.212175	0.529841	1		1085	ATXN7L1	160.555	154.791	166.318	1.07447	0.103623	0.948014	1
1086	ATXN7L2	63.2884	70.8	55.7768	0.787808	-0.344083	0.530705	1		1086	ATXN7L2	89.9499	102.424	77.476	0.756425	-0.402731	0.762101	1
1087	ATXN7L3	1973.98	1840.68	2107.28	1.14484	0.19514	0.539596	1		1087	ATXN7L3	2073.51	1947.19	2199.84	1.12975	0.176003	0.714914	1
1088	ATXN7L3B	1735.16	1811.71	1658.62	0.915498	-0.127371	0.662895	1		1088	ATXN7L3B	2307.73	2573.56	2041.9	0.793412	-0.333857	0.465425	1
1089	AUH	167.193	184.017	150.368	0.81714	-0.291345	0.468104	1		1089	AUH	179.593	199.931	159.255	0.796546	-0.32817	0.774535	1
1090	AUP1	2826.49	2795.56	2857.43	1.02213	0.0315788	0.796133	1		1090	AUP1	2549.8	2583.31	2516.29	0.974057	-0.0379218	0.879236	1
1091	AURKA	491.982	620.137	363.827	0.586688	-0.769334	0.059254	0.987824		1091	AURKA	433.478	518.976	347.979	0.670511	-0.576668	0.585455	1
1092	AURKAIP1	1623.54	1551.31	1695.77	1.09313	0.12846	0.80504	1		1092	AURKAIP1	1665.61	1560.99	1770.22	1.13404	0.181466	0.738914	1
1093	AURKB	513.902	612.773	415.031	0.677299	-0.562135	0.507641	1		1093	AURKB	317.124	376.657	257.591	0.683887	-0.54817	0.604403	1
1094	AURKC	17.4383	16.0873	18.7893	1.16796	0.223987	0.855288	1		1094	AURKC	20.8375	18.2139	23.4611	1.28809	0.365234	0.968299	1
1095	AUTS2	615.675	683.139	548.21	0.802485	-0.317453	0.389488	1		1095	AUTS2	536.899	558.019	515.78	0.924305	-0.113558	0.793714	1
1096	AVEN	296.431	275.741	317.121	1.15007	0.201719	0.61318	1		1096	AVEN	292.718	245.003	340.433	1.38951	0.474574	0.531439	1
1097	AVIL	62.2642	58.4316	66.0969	1.13118	0.177834	0.71834	1		1097	AVIL	84.0423	94.6934	73.3912	0.77504	-0.367656	0.737329	1
1098	AVL9	478.143	445.182	511.104	1.14808	0.199224	0.526667	1		1098	AVL9	434.485	439.334	429.636	0.977926	-0.0322034	0.908429	1
1099	AVPI1	598.29	516.954	679.626	1.31467	0.394706	0.155902	1		1099	AVPI1	369.769	224.175	515.362	2.29893	1.20096	0.123508	1
1100	AVPR1A	12.8866	11.5206	14.2527	1.23715	0.30702	0.795656	1		1100	AVPR1A	6.87408	9.79267	3.95548	0.403922	-1.30785	0.83777	1
1101	AVPR2	3.81161	5.41462	2.2086	0.407896	-1.29373	0.557995	1		1101	AVPR2	10.5313	10.3692	10.6933	1.03126	0.0444076	1	1
1102	AXDND1	10.4344	13.1768	7.69192	0.583746	-0.776588	0.562918	1		1102	AXDND1	1.21904	1.53776	0.90033	0.585482	-0.772302	0.956086	1
1103	AXIN1	803.261	886.604	719.918	0.811995	-0.300457	0.388749	1		1103	AXIN1	812.838	883.564	742.113	0.839909	-0.251695	0.641311	1
1104	AXIN2	59.6292	61.5952	57.6633	0.936165	-0.0951649	0.804565	1		1104	AXIN2	96.9394	96.4785	97.4004	1.00955	0.0137194	0.839976	1
1105	AXL	281.9	297.619	266.182	0.89437	-0.161056	0.37018	1		1105	AXL	412.595	529.895	295.294	0.557269	-0.843555	0.400573	1
1106	AZGP1	150.05	91.6448	208.456	2.2746	1.18562	0.276733	1		1106	AZGP1	127.83	137.936	117.725	0.853479	-0.228572	0.831419	1
1107	AZI1	218.429	241.668	195.191	0.80768	-0.308145	0.482184	1		1107	AZI1	214.637	263.791	165.482	0.627323	-0.67272	0.40762	1
1108	AZI2	852.524	717.18	987.868	1.37743	0.461984	0.227877	1		1108	AZI2	948.751	841.512	1055.99	1.25487	0.327541	0.514904	1
1109	AZIN1	3017.05	3105.65	2928.46	0.942945	-0.0847545	0.737971	1		1109	AZIN1	3211.15	3513.63	2908.66	0.827822	-0.272607	0.591725	1
1110	AZU1	5.02151	0.570648	9.47237	16.5993	4.05305	0.34749	1		1110	AZU1	14.558	20.8343	8.28164	0.397501	-1.33097	0.697324	1
1111	B2M	70468.3	71103.3	69833.4	0.98214	-0.025999	0.650065	1		1111	B2M	62938.2	48726.5	77149.8	1.58332	0.662955	0.27906	1
1112	B3GALNT1	194.613	239.03	150.196	0.628358	-0.670341	0.126933	1		1112	B3GALNT1	416.808	507.543	326.073	0.642455	-0.638333	0.6085	1
1113	B3GALNT2	1035.83	1071.31	1000.35	0.933758	-0.09888	0.811999	1		1113	B3GALNT2	991.317	1006.45	976.182	0.969924	-0.044056	0.968708	1
1114	B3GALT2	3.43027	3.50377	3.35677	0.958045	-0.0618353	0.779896	1		1114	B3GALT2	16.2026	25.8996	6.50564	0.251187	-1.99317	0.538459	1
1115	B3GALT4	416.186	399.172	433.2	1.08525	0.118024	0.867498	1		1115	B3GALT4	513.194	459.723	566.665	1.23262	0.301732	0.646208	1
1116	B3GALT5	18.1217	21.6022	14.6413	0.67777	-0.561133	0.503187	1		1116	B3GALT5	35.1518	25.6136	44.69	1.74478	0.803043	0.682575	1
1117	B3GALT6	387.147	421.245	353.048	0.838106	-0.254795	0.507974	1		1117	B3GALT6	381.328	377.904	384.751	1.01812	0.0259054	0.973043	1
1118	B3GALTL	240.504	277.239	203.768	0.734991	-0.444201	0.301516	1		1118	B3GALTL	254.258	282.376	226.14	0.800847	-0.320401	0.701401	1
1119	B3GAT1	2.42262	1.4191	3.42613	2.41429	1.2716	0.829821	1		1119	B3GAT1	183.515	364.489	2.54149	0.00697274	-7.16406	0.121294	1
1120	B3GAT2	113.498	101.979	125.017	1.22591	0.293854	0.603962	1		1120	B3GAT2	163.468	142.105	184.83	1.30066	0.379242	0.739339	1
1121	B3GAT3	505.289	576.801	433.778	0.752042	-0.411114	0.210172	1		1121	B3GAT3	428.618	415.543	441.692	1.06293	0.0880433	0.999553	1
1122	B3GNT1	226.681	244.588	208.773	0.853572	-0.228416	0.546477	1		1122	B3GNT1	328.228	423.862	232.595	0.548752	-0.865774	0.367233	1
1123	B3GNT2	1085.48	936.469	1234.5	1.31824	0.398618	0.163037	1		1123	B3GNT2	1122.44	868.842	1376.04	1.58376	0.663353	0.269867	1
1124	B3GNT3	1726.93	895.036	2558.82	2.8589	1.51546	0.00165978	0.175446		1124	B3GNT3	2043.04	1224.16	2861.93	2.33788	1.2252	0.0531692	1
1125	B3GNT4	46.0623	53.7852	38.3394	0.712825	-0.488379	0.584373	1		1125	B3GNT4	24.1692	26.0044	22.334	0.858855	-0.219514	0.911916	1
1126	B3GNT5	3167.52	3057.28	3277.76	1.07212	0.100463	0.505859	1		1126	B3GNT5	2831.62	2506.18	3157.06	1.25971	0.333091	0.464277	1
1127	B3GNT6	486.806	298.423	675.189	2.26252	1.17793	0.0649119	1		1127	B3GNT6	794.346	810.212	778.48	0.960834	-0.0576406	0.838563	1
1128	B3GNT7	369.25	184.297	554.204	3.00712	1.58838	0.0552456	0.961238		1128	B3GNT7	412.716	268.184	557.247	2.07785	1.05509	0.0619972	1
1129	B3GNT8	675.93	578.634	773.225	1.33629	0.418237	0.324709	1		1129	B3GNT8	612.433	593.617	631.248	1.06339	0.0886742	0.809179	1
1130	B3GNT9	378.449	391.782	365.117	0.93194	-0.101691	0.85925	1		1130	B3GNT9	316.678	288.554	344.803	1.19493	0.256932	0.803009	1
1131	B3GNTL1	50.6993	47.0033	54.3952	1.15726	0.210717	0.83928	1		1131	B3GNTL1	55.9585	55.0709	56.8461	1.03223	0.0457708	0.992111	1
1132	B4GALNT1	167.448	221.588	113.307	0.511343	-0.967638	0.31055	1		1132	B4GALNT1	56.1535	91.0963	21.2108	0.232839	-2.1026	0.208435	1
1133	B4GALNT2	8.15758	12.413	3.90215	0.31436	-1.66951	0.301016	1		1133	B4GALNT2	3.37066	4.25634	2.48498	0.583831	-0.776377	0.944479	1
1134	B4GALNT3	1217.78	970.851	1464.72	1.50869	0.593299	0.0400185	0.866923		1134	B4GALNT3	791.241	581.6	1000.88	1.72091	0.783174	0.195176	1
1135	B4GALNT4	135.358	165.128	105.588	0.639433	-0.645134	0.869889	1		1135	B4GALNT4	123.123	230.981	15.2649	0.0660873	-3.91948	0.110564	1
1136	B4GALT1	4704.61	3913.27	5495.95	1.40444	0.489995	0.102287	1		1136	B4GALT1	4969.93	4529.05	5410.82	1.19469	0.256639	0.568336	1
1137	B4GALT2	1196.54	1308.97	1084.12	0.828228	-0.271899	0.446925	1		1137	B4GALT2	941.326	976.268	906.384	0.928417	-0.107155	0.918177	1
1138	B4GALT3	753.679	756.231	751.127	0.993251	-0.00977003	0.971184	1		1138	B4GALT3	689.426	659.224	719.627	1.09163	0.126482	0.842418	1
1139	B4GALT4	1234.12	1275.8	1192.44	0.93466	-0.097487	0.731616	1		1139	B4GALT4	755.707	697.969	813.444	1.16545	0.220881	0.637962	1
1140	B4GALT5	3273.99	2892.03	3655.95	1.26414	0.338161	0.187982	1		1140	B4GALT5	3754.69	3605.37	3904.01	1.08283	0.11481	0.616618	1
1141	B4GALT6	67.8205	46.2386	89.4023	1.9335	0.951213	0.0704198	1		1141	B4GALT6	82.5615	84.9147	80.2083	0.944575	-0.0822631	0.959846	1
1142	B4GALT7	349.51	344.293	354.727	1.03031	0.0430715	0.86341	1		1142	B4GALT7	337.342	321.007	353.678	1.10178	0.139831	0.88829	1
1143	B7H6	48.3041	33.1302	63.478	1.91602	0.938111	0.147445	1		1143	B7H6	56.8235	61.8923	51.7546	0.836203	-0.258075	0.831805	1
1144	B9D1	132.949	133.348	132.55	0.994016	-0.00865874	0.98547	1		1144	B9D1	104.235	105.688	102.782	0.972508	-0.0402184	0.993571	1
1145	B9D2	76.1435	74.104	78.1831	1.05505	0.077305	0.705254	1		1145	B9D2	70.5601	59.2284	81.8918	1.38264	0.46743	0.788648	1
1146	BAALC	41.557	25.9995	57.1145	2.19675	1.13537	0.0891609	1		1146	BAALC	304.266	580.864	27.6684	0.0476332	-4.39189	0.234288	1
1147	BABAM1	1102.15	1144.35	1059.95	0.926245	-0.110534	0.719571	1		1147	BABAM1	1161.93	1133.83	1190.04	1.04958	0.0698084	0.937297	1
1148	BACE1	672.429	696.427	648.43	0.931081	-0.103021	0.855091	1		1148	BACE1	888.397	1135.98	640.816	0.564109	-0.825954	0.270705	1
1149	BACE2	1253.54	1079.03	1428.04	1.32346	0.404312	0.19183	1		1149	BACE2	1688.98	1405.45	1972.51	1.40347	0.489001	0.32375	1
1150	BACH1	2092.72	1591.38	2594.06	1.63007	0.704933	0.0236894	0.721678		1150	BACH1	2033.82	1613.86	2453.78	1.52045	0.604495	0.173875	1
1151	BACH2	50.2107	37.5291	62.8922	1.67582	0.744871	0.148572	1		1151	BACH2	75.7688	54.8857	96.6519	1.76097	0.816367	0.6979	1
1152	BAD	840.309	869.152	811.466	0.93363	-0.0990768	0.662144	1		1152	BAD	794.474	687.372	901.576	1.31163	0.391358	0.527478	1
1153	BAG1	1635.59	1566.77	1704.41	1.08785	0.121478	0.655863	1		1153	BAG1	1854.39	1748.54	1960.23	1.12106	0.164869	0.709811	1
1154	BAG2	186.766	252.613	120.919	0.478671	-1.06289	0.119695	1		1154	BAG2	73.6661	40.5994	106.733	2.62892	1.39447	0.465603	1
1155	BAG3	4533.53	2933.7	6133.36	2.09065	1.06395	0.169429	1		1155	BAG3	2847.65	2540.68	3154.61	1.24164	0.312243	0.407315	1
1156	BAG4	573.93	640.012	507.848	0.793498	-0.333701	0.542246	1		1156	BAG4	530.496	541.88	519.111	0.957981	-0.0619314	1	1
1157	BAG5	1295.97	1348.5	1243.45	0.922094	-0.117014	0.841579	1		1157	BAG5	1450.36	1505.22	1395.5	0.927111	-0.109186	0.899139	1
1158	BAG6	3672.39	3708.59	3636.19	0.980477	-0.0284443	0.874214	1		1158	BAG6	4166.91	4432.85	3900.96	0.880011	-0.184406	0.704086	1
1159	BAHCC1	272.844	326.521	219.166	0.671216	-0.575151	0.195894	1		1159	BAHCC1	331.36	368.846	293.874	0.796738	-0.327823	0.519176	1
1160	BAHD1	681.638	614.377	748.899	1.21896	0.285645	0.314151	1		1160	BAHD1	735.562	689.528	781.597	1.13353	0.180816	0.807263	1
1161	BAI1	23.4656	19.0039	27.9272	1.46955	0.555374	0.579409	1		1161	BAI1	115.522	217.467	13.5772	0.0624336	-4.00153	0.243146	1
1162	BAI2	46.6402	48.7211	44.5592	0.914576	-0.128826	0.768199	1		1162	BAI2	100.143	171.079	29.2063	0.170719	-2.55031	0.130779	1
1163	BAI3	3.4126	1.4104	5.41479	3.83919	1.9408	0.481535	1		1163	BAI3	57.6386	113.291	1.9864	0.0175337	-5.83373	0.164925	1
1164	BAIAP2	3788.71	3427.95	4149.46	1.21048	0.275576	0.284592	1		1164	BAIAP2	3541.01	3226.58	3855.45	1.1949	0.256893	0.50492	1
1165	BAIAP2L1	1787.06	1682.66	1891.47	1.1241	0.168768	0.379793	1		1165	BAIAP2L1	1556.04	1268.88	1843.21	1.45263	0.538665	0.274099	1
1166	BAIAP2L2	244.322	195.875	292.769	1.49467	0.579831	0.0723507	1		1166	BAIAP2L2	159.596	75.0788	244.114	3.25144	1.70108	0.117087	1
1167	BAIAP3	279.239	289.231	269.247	0.930907	-0.103292	0.877638	1		1167	BAIAP3	295.82	316.228	275.413	0.87093	-0.199371	0.744373	1
1168	BAK1	1690.59	1574.08	1807.11	1.14804	0.199176	0.549307	1		1168	BAK1	1277.76	1013.82	1541.7	1.52069	0.604722	0.230404	1
1169	BAMBI	206.224	184.655	227.793	1.23361	0.302891	0.218421	1		1169	BAMBI	274.151	272.802	275.5	1.00989	0.0141983	0.965422	1
1170	BANF1	2026.95	2504.02	1549.88	0.618955	-0.692094	0.0301655	0.798733		1170	BANF1	1824.21	1904.59	1743.83	0.915592	-0.127224	0.802891	1
1171	BANK1	34.6629	34.0443	35.2814	1.03634	0.0514959	0.589312	1		1171	BANK1	71.9003	24.6387	119.162	4.83636	2.27392	0.414864	1
1172	BANP	269.862	266.587	273.138	1.02457	0.0350234	0.888077	1		1172	BANP	238.188	242.189	234.187	0.96696	-0.0484713	0.9025	1
1173	BAP1	1704.28	1638.11	1770.45	1.08079	0.112081	0.721538	1		1173	BAP1	2074.34	2120.37	2028.31	0.956581	-0.0640406	0.899336	1
1174	BARD1	107.872	124.546	91.1989	0.732253	-0.449586	0.365126	1		1174	BARD1	114.786	154.046	75.5274	0.490292	-1.02829	0.446188	1
1175	BARX1	68.2787	116.718	19.8391	0.169974	-2.55661	0.346081	1		1175	BARX1	7.58527	9.72486	5.44568	0.559975	-0.836566	0.87927	1
1176	BARX2	1503.23	1487.35	1519.12	1.02136	0.0304944	0.940413	1		1176	BARX2	2516.63	2848.83	2184.43	0.766784	-0.383108	0.844842	1
1177	BASP1	1273.33	1130.22	1416.43	1.25323	0.325653	0.731552	1		1177	BASP1	791.826	537.914	1045.74	1.94406	0.959074	0.231634	1
1178	BATF	127.427	68.7507	186.103	2.70693	1.43666	0.879062	1		1178	BATF	117.744	39.9581	195.53	4.89337	2.29083	0.388743	1
1179	BATF2	228.607	173.769	283.444	1.63115	0.705892	0.490702	1		1179	BATF2	187.171	43.7576	330.585	7.55491	2.91742	0.0961205	1
1180	BATF3	45.8805	26.3136	65.4474	2.48721	1.31453	0.858068	1		1180	BATF3	38.2069	11.2147	65.1992	5.8137	2.53946	0.45767	1
1181	BAX	952.137	783.031	1121.24	1.43193	0.517958	0.387528	1		1181	BAX	1072.9	625.914	1519.89	2.42827	1.27993	0.151631	1
1182	BAZ1A	2066.25	2155.65	1976.84	0.917047	-0.124933	0.606842	1		1182	BAZ1A	2375.26	2408.45	2342.08	0.972443	-0.0403144	0.882975	1
1183	BAZ1B	1948.93	2061.73	1836.13	0.890574	-0.167193	0.838498	1		1183	BAZ1B	1764.13	2009.49	1518.77	0.755798	-0.403927	0.401672	1
1184	BAZ2A	2765.25	2596.66	2933.83	1.12984	0.176124	0.552252	1		1184	BAZ2A	3062.33	3078.38	3046.29	0.989575	-0.0151191	0.911388	1
1185	BAZ2B	963.477	889.321	1037.63	1.16677	0.222522	0.512121	1		1185	BAZ2B	1115.25	1128.11	1102.38	0.977191	-0.0332868	1	1
1186	BBC3	149.689	88.7237	210.655	2.37428	1.24749	0.170003	1		1186	BBC3	293.163	64.2547	522.07	8.12501	3.02237	0.248719	1
1187	BBIP1	656.197	701.69	610.705	0.870334	-0.200359	0.508488	1		1187	BBIP1	873.954	912.84	835.067	0.9148	-0.128471	0.905847	1
1188	BBOX1	235.539	231.818	239.261	1.03211	0.0455911	0.935488	1		1188	BBOX1	289.936	355.839	224.032	0.629587	-0.667521	0.574069	1
1189	BBS1	277.032	316.773	237.29	0.749085	-0.416798	0.242315	1		1189	BBS1	303.106	352.648	253.564	0.719029	-0.475878	0.584674	1
1190	BBS10	297.355	316.004	278.707	0.881973	-0.181193	0.670682	1		1190	BBS10	342.504	347.272	337.735	0.972537	-0.0401756	0.947553	1
1191	BBS12	54.1821	48.3964	59.9679	1.2391	0.309292	0.562573	1		1191	BBS12	62.5572	49.2357	75.8787	1.54113	0.62399	0.697187	1
1192	BBS2	472.901	508.068	437.734	0.861567	-0.214964	0.522953	1		1192	BBS2	599.864	743.601	456.127	0.613402	-0.705095	0.280179	1
1193	BBS4	176.985	175.96	178.011	1.01166	0.0167194	0.878083	1		1193	BBS4	185.618	186.99	184.245	0.985319	-0.0213367	0.944832	1
1194	BBS5	305.758	345.943	265.573	0.767678	-0.381428	0.348732	1		1194	BBS5	307.093	303.363	310.822	1.02459	0.0350464	0.901654	1
1195	BBS7	260.836	236.413	285.26	1.20662	0.270971	0.515544	1		1195	BBS7	274.397	249.543	299.251	1.19919	0.262065	0.718003	1
1196	BBS9	145.295	165.94	124.649	0.751169	-0.41279	0.326849	1		1196	BBS9	161.117	183.562	138.673	0.755456	-0.404581	0.672869	1
1197	BBX	875.449	983.052	767.846	0.781084	-0.356451	0.345046	1		1197	BBX	1007.98	1077.62	938.344	0.870755	-0.199661	0.738238	1
1198	BCAM	1263.65	1338.38	1188.92	0.888328	-0.170836	0.966083	1		1198	BCAM	825.773	767.61	883.935	1.15154	0.203566	0.771483	1
1199	BCAN	34.0402	26.3885	41.6919	1.57993	0.659857	0.325204	1		1199	BCAN	1281.42	2552.14	10.6936	0.00419005	-7.89882	0.0931663	1
1200	BCAP29	1493.9	1418.25	1569.55	1.10668	0.146239	0.583017	1		1200	BCAP29	1610.85	1417.21	1804.48	1.27326	0.348526	0.478893	1
1201	BCAP31	6424.83	6622.48	6227.18	0.940308	-0.0887945	0.993474	1		1201	BCAP31	5105.71	4889	5322.41	1.08865	0.12254	0.722439	1
1202	BCAR1	1284.49	1247.72	1321.26	1.05894	0.0826274	0.606482	1		1202	BCAR1	1160.5	1038.14	1282.86	1.23572	0.305351	0.744724	1
1203	BCAR3	456.842	389.783	523.901	1.34408	0.426624	0.173085	1		1203	BCAR3	458.187	436.566	479.809	1.09905	0.136263	0.958695	1
1204	BCAS1	666.571	487.9	845.242	1.73241	0.792779	0.0799516	1		1204	BCAS1	869.579	673.782	1065.38	1.58119	0.661008	0.43238	1
1205	BCAS2	762.684	818.379	706.988	0.863888	-0.211083	0.481209	1		1205	BCAS2	769.699	713.696	825.702	1.15694	0.210311	0.711815	1
1206	BCAS3	387.164	417.547	356.78	0.854468	-0.226902	0.571432	1		1206	BCAS3	528.143	617.898	438.387	0.709482	-0.495163	0.403309	1
1207	BCAS4	103.551	123.096	84.0052	0.682437	-0.551233	0.318701	1		1207	BCAS4	144.34	150.902	137.777	0.913027	-0.13127	0.794846	1
1208	BCAT1	1134.4	413.244	1855.55	4.49022	2.16679	0.0284963	0.793406		1208	BCAT1	1083.37	619.605	1547.14	2.49697	1.32018	0.0864232	1
1209	BCAT2	444.326	547.863	340.789	0.622033	-0.684937	0.0730729	1		1209	BCAT2	459.422	576.314	342.53	0.594346	-0.750624	0.313603	1
1210	BCCIP	1359.81	1340.01	1379.61	1.02955	0.0420187	0.860442	1		1210	BCCIP	1184.88	1059.74	1310.02	1.23617	0.305877	0.531813	1
1211	BCDIN3D	124.569	137.921	111.217	0.80638	-0.310468	0.451637	1		1211	BCDIN3D	191.3	188.541	194.06	1.02927	0.0416219	1	1
1212	BCHE	76.9345	87.7234	66.1457	0.754026	-0.407314	0.871102	1		1212	BCHE	115.803	161.087	70.5187	0.437769	-1.19176	0.463654	1
1213	BCKDHA	1068.57	1099.88	1037.27	0.943079	-0.0845499	0.706951	1		1213	BCKDHA	1156.25	1305.42	1007.07	0.771453	-0.374351	0.589702	1
1214	BCKDHB	177.656	189.254	166.057	0.87743	-0.188645	0.43771	1		1214	BCKDHB	296.509	353.336	239.683	0.678344	-0.55991	0.517517	1
1215	BCKDK	879.644	906.387	852.902	0.940991	-0.0877473	0.393766	1		1215	BCKDK	784.714	817.55	751.878	0.919673	-0.120808	0.792399	1
1216	BCL10	900.275	852.423	948.126	1.11227	0.153509	0.585949	1		1216	BCL10	859.04	694.72	1023.36	1.47305	0.558809	0.323983	1
1217	BCL11A	296.44	382.244	210.635	0.551049	-0.859748	0.00489975	0.330525		1217	BCL11A	303.624	425.565	181.683	0.426921	-1.22796	0.163584	1
1218	BCL11B	525.615	543.391	507.838	0.934572	-0.0976219	0.903807	1		1218	BCL11B	607.364	530.793	683.936	1.28852	0.365712	0.558127	1
1219	BCL2	97.9256	102.074	93.7772	0.918718	-0.122305	0.585442	1		1219	BCL2	201.847	176.063	227.631	1.29289	0.370601	0.954208	1
1220	BCL2A1	630.964	83.5463	1178.38	14.1045	3.81809	0.279963	1		1220	BCL2A1	203.461	105.612	301.309	2.85298	1.51247	0.635887	1
1221	BCL2L1	3850.22	2672.53	5027.9	1.88132	0.911747	0.00242306	0.223177		1221	BCL2L1	3785.13	2553.68	5016.58	1.96445	0.974125	0.0559486	1
1222	BCL2L10	55.0553	51.7186	58.3921	1.12904	0.17509	0.755789	1		1222	BCL2L10	46.3882	43.3935	49.383	1.13803	0.186536	0.888366	1
1223	BCL2L11	580.877	587.472	574.282	0.977547	-0.0327619	0.554729	1		1223	BCL2L11	700.489	774.5	626.478	0.80888	-0.306002	0.619853	1
1224	BCL2L12	349.306	386.648	311.964	0.806842	-0.309642	0.429489	1		1224	BCL2L12	336.103	306.167	366.039	1.19555	0.257679	0.795019	1
1225	BCL2L13	1281.46	1308.39	1254.53	0.958835	-0.0606463	0.826882	1		1225	BCL2L13	1187.2	1139.34	1235.06	1.08401	0.116383	0.740217	1
1226	BCL2L14	21.299	19.1027	23.4954	1.22995	0.298602	1	1		1226	BCL2L14	33.9318	8.23043	59.6333	7.24547	2.85708	0.263999	1
1227	BCL2L15	58.0791	55.1073	61.0508	1.10785	0.147768	0.674322	1		1227	BCL2L15	51.9857	34.5553	69.4162	2.00884	1.00637	0.544485	1
1228	BCL2L2	1657.77	1571.56	1743.98	1.10972	0.15019	0.650082	1		1228	BCL2L2	1742.3	1798.66	1685.94	0.937329	-0.0933718	0.809188	1
1229	BCL3	1839.83	1621.65	2058.02	1.26909	0.343798	0.646358	1		1229	BCL3	1731	1547.06	1914.94	1.23779	0.307769	0.494723	1
1230	BCL6	1246.21	1218.7	1273.71	1.04513	0.0636833	0.980197	1		1230	BCL6	1033.72	1075.65	991.78	0.922027	-0.117118	0.732915	1
1231	BCL6B	63.6753	63.3974	63.9532	1.00877	0.0125921	0.898799	1		1231	BCL6B	144.526	122.08	166.972	1.36773	0.451785	0.844929	1
1232	BCL7A	279.157	297.002	261.312	0.879832	-0.1847	0.710806	1		1232	BCL7A	309.474	365.127	253.821	0.69516	-0.524583	0.47766	1
1233	BCL7B	941.581	917.813	965.349	1.05179	0.0728498	0.811872	1		1233	BCL7B	848.948	750.001	947.896	1.26386	0.337838	0.647264	1
1234	BCL7C	526.174	561.555	490.794	0.873992	-0.194308	0.325097	1		1234	BCL7C	492.798	515.632	469.963	0.911432	-0.133793	0.819542	1
1235	BCL9	272.727	329.965	215.489	0.653065	-0.6147	0.11695	1		1235	BCL9	440.717	501.023	380.411	0.759268	-0.397318	0.543595	1
1236	BCL9L	1836.7	1681.65	1991.75	1.1844	0.24416	0.371322	1		1236	BCL9L	1953.94	1930.46	1977.41	1.02432	0.0346687	0.907536	1
1237	BCLAF1	2390.25	2525.68	2254.83	0.892762	-0.163653	0.586532	1		1237	BCLAF1	2801.69	3096.96	2506.42	0.809314	-0.305228	0.596065	1
1238	BCMO1	18.1816	23.0527	13.3105	0.577393	-0.792373	0.33025	1		1238	BCMO1	21.5782	25.7542	17.4022	0.675701	-0.565542	0.911601	1
1239	BCO2	97.9186	91.2981	104.539	1.14503	0.195388	0.613875	1		1239	BCO2	89.2316	78.1796	100.284	1.28273	0.359221	0.710523	1
1240	BCOR	827.455	839.086	815.823	0.972275	-0.0405631	0.90845	1		1240	BCOR	1043.03	1078.01	1008.05	0.9351	-0.0968072	0.756165	1
1241	BCORL1	244.616	236.523	252.709	1.06843	0.0954926	0.683811	1		1241	BCORL1	241.233	218.116	264.351	1.21198	0.277361	0.790867	1
1242	BCR	2620.48	2562.94	2678.02	1.0449	0.0633661	0.770733	1		1242	BCR	2839.69	2834.4	2844.99	1.00374	0.0053801	0.95811	1
1243	BCS1L	381.792	408.82	354.764	0.867776	-0.204606	0.697559	1		1243	BCS1L	327.959	362.678	293.241	0.808542	-0.306605	0.767967	1
1244	BDH1	1352.33	1290.48	1414.18	1.09585	0.13205	0.623618	1		1244	BDH1	1272.55	1379.08	1166.02	0.845503	-0.242119	0.76659	1
1245	BDH2	278.231	322.411	234.051	0.725941	-0.462076	0.197358	1		1245	BDH2	435.941	455.96	415.923	0.912191	-0.132593	0.858113	1
1246	BDKRB1	243.146	219.671	266.621	1.21373	0.279451	0.34755	1		1246	BDKRB1	200.455	174.772	226.139	1.29391	0.371735	0.585703	1
1247	BDKRB2	1601.07	1381.11	1821.03	1.31852	0.398924	0.157466	1		1247	BDKRB2	1572.41	1328.22	1816.6	1.36769	0.451743	0.283214	1
1248	BDNF	66.6618	80.4019	52.9218	0.658216	-0.603367	0.667963	1		1248	BDNF	42.649	31.1624	54.1355	1.73721	0.796768	0.689428	1
1249	BDP1	735.1	714.032	756.167	1.05901	0.0827175	0.698504	1		1249	BDP1	818.825	839.133	798.518	0.951598	-0.0715756	0.942631	1
1250	BEAN1	96.24	39.8935	152.587	3.82485	1.9354	0.0112656	0.522739		1250	BEAN1	89.0633	56.1927	121.934	2.16993	1.11765	0.458565	1
1251	BECN1	1795.86	1714.91	1876.82	1.09442	0.13016	0.745683	1		1251	BECN1	2063.79	1937.28	2190.3	1.13061	0.177101	0.729419	1
1252	BEGAIN	10.2991	11.0634	9.53481	0.861836	-0.214515	0.987458	1		1252	BEGAIN	6.14795	5.42521	6.8707	1.26644	0.340779	1	1
1253	BEND3	97.2818	104.212	90.3517	0.866999	-0.205897	0.824363	1		1253	BEND3	99.5395	107.255	91.8245	0.856135	-0.224089	0.873982	1
1254	BEND4	1.07645	0.754297	1.39861	1.85419	0.890789	0.897144	1		1254	BEND4	3.36293	3.90376	2.82211	0.722921	-0.46809	0.922609	1
1255	BEND5	4.2288	2.83162	5.62598	1.98684	0.990478	0.72954	1		1255	BEND5	39.8018	50.5707	29.0329	0.574105	-0.800613	0.661635	1
1256	BEND6	25.5057	29.3134	21.698	0.740207	-0.434	0.484781	1		1256	BEND6	25.4615	37.8509	13.0721	0.345359	-1.53383	0.506262	1
1257	BEND7	16.0129	11.748	20.2778	1.72605	0.787477	0.524186	1		1257	BEND7	19.4984	23.255	15.7418	0.676919	-0.562946	0.796412	1
1258	BEST1	142.985	73.042	212.928	2.91514	1.54357	0.677452	1		1258	BEST1	107.901	127.931	87.8713	0.686863	-0.541905	0.606762	1
1259	BEST3	2.20836	0.370649	4.04608	10.9162	3.4484	0.359538	1		1259	BEST3	40.3499	77.6755	3.02429	0.0389349	-4.68279	0.180713	1
1260	BEST4	4.23727	3.74108	4.73346	1.26527	0.339442	0.91919	1		1260	BEST4	1.89545	1.52145	2.26944	1.49163	0.576886	1	1
1261	BET1	408.487	440.408	376.567	0.855041	-0.225935	0.447655	1		1261	BET1	393.59	336.802	450.378	1.33722	0.419233	0.571098	1
1262	BET1L	1068.69	990.486	1146.89	1.15791	0.211518	0.452846	1		1262	BET1L	1031.38	922.148	1140.62	1.23692	0.306747	0.647114	1
1263	BEX1	6.80277	0.825388	12.7802	15.4838	3.95269	0.261298	1		1263	BEX1	112.084	216.233	7.9353	0.0366979	-4.76816	0.231947	1
1264	BEX2	111.087	127.856	94.3176	0.737686	-0.438922	0.618585	1		1264	BEX2	131.212	131.34	131.084	0.998045	-0.00282259	0.955155	1
1265	BEX4	611.085	401.776	820.393	2.04192	1.02992	0.00882752	0.464995		1265	BEX4	1000.75	796.155	1205.34	1.51395	0.598319	0.409548	1
1266	BEX5	12.9748	15.7867	10.163	0.643767	-0.63539	0.605659	1		1266	BEX5	13.8955	10.2048	17.5862	1.72333	0.785199	0.918334	1
1267	BFAR	769.535	846.265	692.804	0.818661	-0.288663	0.415811	1		1267	BFAR	661.949	690.998	632.9	0.91592	-0.126706	0.830466	1
1268	BFSP1	68.4123	65.5848	71.2399	1.08623	0.119324	0.799864	1		1268	BFSP1	62.2086	49.6913	74.7259	1.5038	0.588615	0.685822	1
1269	BGN	2341.99	2687.88	1996.1	0.742629	-0.429286	0.294715	1		1269	BGN	1873.58	1455.7	2291.47	1.57413	0.654553	0.7445	1
1270	BHLHA15	17.0145	13.0741	20.9549	1.60277	0.68057	0.546661	1		1270	BHLHA15	16.8071	12.8838	20.7305	1.60904	0.686197	0.91258	1
1271	BHLHB9	72.5307	91.0269	54.0345	0.593611	-0.752411	0.259661	1		1271	BHLHB9	98.6567	114.717	82.5967	0.720006	-0.47392	0.706303	1
1272	BHLHE22	12.5772	5.81887	19.3355	3.3229	1.73244	0.442621	1		1272	BHLHE22	18.7877	7.29525	30.2802	4.15067	2.05334	0.578257	1
1273	BHLHE40	6962.76	7787.94	6137.57	0.788087	-0.343573	0.376332	1		1273	BHLHE40	7344.39	8585.31	6103.47	0.71092	-0.492241	0.512719	1
1274	BHLHE41	234.452	237.103	231.801	0.977639	-0.0326264	0.557136	1		1274	BHLHE41	480.759	719.793	241.725	0.335825	-1.57422	0.422028	1
1275	BHMT	3.75985	3.50419	4.01552	1.14592	0.196506	0.773284	1		1275	BHMT	1.04997	0.977158	1.12279	1.14904	0.200424	1	1
1276	BHMT2	20.5249	9.15778	31.8919	3.4825	1.80012	0.142593	1		1276	BHMT2	38.2574	11.6885	64.8264	5.5462	2.4715	0.359017	1
1277	BICC1	29.1809	15.0282	43.3335	2.88348	1.52781	0.0811337	1		1277	BICC1	22.2619	9.74297	34.7809	3.56985	1.83586	0.639956	1
1278	BICD1	107.012	106.615	107.409	1.00744	0.0106945	0.92366	1		1278	BICD1	67.293	83.6966	50.8895	0.608024	-0.717801	0.666269	1
1279	BICD2	4542.89	4103.36	4982.42	1.21423	0.280041	0.280089	1		1279	BICD2	4375.58	3946	4805.17	1.21773	0.284196	0.52726	1
1280	BID	667.216	619.183	715.249	1.15515	0.20808	0.959239	1		1280	BID	455.299	356.808	553.79	1.55207	0.634192	0.385738	1
1281	BIK	220.045	253.801	186.29	0.734002	-0.446143	0.449771	1		1281	BIK	248.776	266.838	230.715	0.864626	-0.209852	0.805071	1
1282	BIN1	368.109	430.265	305.953	0.71108	-0.491916	0.233249	1		1282	BIN1	742.102	1003.77	480.435	0.478631	-1.06301	0.492282	1
1283	BIN2	171.94	91.6795	252.2	2.75089	1.4599	0.680299	1		1283	BIN2	275.221	215.966	334.475	1.54874	0.631096	0.924144	1
1284	BIN3	479.598	454.883	504.313	1.10867	0.148825	0.804109	1		1284	BIN3	473.8	417.716	529.883	1.26852	0.343152	0.597399	1
1285	BIRC2	1358.2	1575.77	1140.62	0.723849	-0.466239	0.111736	1		1285	BIRC2	1096.84	970.03	1223.65	1.26146	0.335094	0.505059	1
1286	BIRC3	745.825	561.338	930.313	1.65731	0.728846	0.680556	1		1286	BIRC3	864.422	258.709	1470.13	5.68257	2.50654	0.192573	1
1287	BIRC5	876.403	1149.38	603.421	0.524995	-0.929624	0.035654	0.836042		1287	BIRC5	654.658	828.833	480.484	0.579711	-0.786593	0.299936	1
1288	BIRC6	1647.17	1723.81	1570.54	0.911086	-0.13434	0.78763	1		1288	BIRC6	1967.23	2185.77	1748.69	0.800033	-0.321868	0.529503	1
1289	BIVM	145.165	167.21	123.119	0.736316	-0.441603	0.320694	1		1289	BIVM	189.298	195.886	182.709	0.932732	-0.100466	0.929266	1
1290	BLCAP	2637.12	2694.48	2579.77	0.957428	-0.0627641	1	1		1290	BLCAP	2344.61	2293.21	2396.02	1.04483	0.0632711	0.816758	1
1291	BLK	5.80605	5.28138	6.33071	1.19869	0.261453	0.785295	1		1291	BLK	23.6143	22.0331	25.1955	1.14353	0.193494	0.945648	1
1292	BLM	157.651	171.178	144.124	0.841954	-0.248187	0.814556	1		1292	BLM	129.084	134.655	123.513	0.917257	-0.124601	0.895415	1
1293	BLMH	850.239	952.404	748.075	0.785459	-0.348392	0.339824	1		1293	BLMH	758.379	766.196	750.562	0.979595	-0.029742	0.936688	1
1294	BLNK	943.024	783.895	1102.15	1.40599	0.491591	0.307377	1		1294	BLNK	1069.91	1000.1	1139.72	1.13961	0.188537	0.635772	1
1295	BLOC1S1	130.065	136.042	124.089	0.912136	-0.132679	0.48393	1		1295	BLOC1S1	146.108	137.789	154.427	1.12075	0.164462	0.921293	1
1296	BLOC1S2	1242.67	1167.69	1317.66	1.12844	0.174325	0.664141	1		1296	BLOC1S2	1381.58	1206.02	1557.14	1.29113	0.368639	0.380348	1
1297	BLOC1S3	275.701	267.103	284.299	1.06438	0.0900125	0.764783	1		1297	BLOC1S3	266.074	241.636	290.511	1.20227	0.265759	0.800355	1
1298	BLVRA	1143.36	1210.39	1076.34	0.889254	-0.169332	0.447855	1		1298	BLVRA	1429.45	1289.05	1569.86	1.21784	0.284328	0.679723	1
1299	BLVRB	2250.94	2272.56	2229.32	0.980975	-0.0277113	0.967006	1		1299	BLVRB	1779.65	1818.53	1740.77	0.957241	-0.0630459	1	1
1300	BLZF1	1018.03	799.016	1237.04	1.54821	0.630599	0.039845	0.866923		1300	BLZF1	996.636	806.245	1187.03	1.47229	0.558063	0.233396	1
1301	BMF	205.906	181.07	230.743	1.27433	0.349738	0.869296	1		1301	BMF	278.326	293.785	262.868	0.894763	-0.160423	0.656523	1
1302	BMI1	14.0867	16.1649	12.0084	0.74287	-0.428819	0.736509	1		1302	BMI1	17.3573	21.2322	13.4824	0.634998	-0.655176	0.818114	1
1303	BMP1	1138.48	1092.45	1184.51	1.08427	0.116721	0.700514	1		1303	BMP1	765.579	585.152	946.006	1.61668	0.693037	0.259967	1
1304	BMP2	298.261	314.529	281.992	0.896553	-0.15754	0.912148	1		1304	BMP2	264.854	299.605	230.103	0.768023	-0.380778	0.546163	1
1305	BMP2K	576.096	453.274	698.917	1.54193	0.624737	0.0884129	1		1305	BMP2K	655.988	649.236	662.739	1.0208	0.0296991	0.972571	1
1306	BMP3	19.883	18.982	20.7839	1.09493	0.130832	0.671481	1		1306	BMP3	9.60119	6.15105	13.0513	2.12181	1.08529	0.86828	1
1307	BMP4	102.684	102.566	102.801	1.00229	0.00330555	0.999326	1		1307	BMP4	72.2243	53.4073	91.0413	1.70466	0.769484	0.629691	1
1308	BMP6	416.037	379.155	452.92	1.19455	0.256468	0.52778	1		1308	BMP6	377.845	295.266	460.424	1.55935	0.640945	0.510252	1
1309	BMP7	1221.85	1440.63	1003.07	0.696276	-0.522268	0.239622	1		1309	BMP7	3277.35	4699.45	1855.25	0.394781	-1.34088	0.47536	1
1310	BMP8A	74.645	90.8541	58.4359	0.643184	-0.636697	0.204833	1		1310	BMP8A	96.0904	129.671	62.5096	0.482062	-1.05271	0.373759	1
1311	BMP8B	88.9283	108.816	69.0403	0.634467	-0.656383	0.382621	1		1311	BMP8B	53.211	69.5179	36.9041	0.530858	-0.913601	0.59821	1
1312	BMPER	7.63315	5.65577	9.61054	1.69925	0.764894	0.797002	1		1312	BMPER	74.127	122.661	25.5929	0.208647	-2.26086	0.421639	1
1313	BMPR1A	419.624	432.413	406.836	0.940851	-0.0879625	0.925094	1		1313	BMPR1A	465.026	447.822	482.231	1.07684	0.106799	0.878241	1
1314	BMPR1B	35.9784	50.3139	21.6429	0.430158	-1.21706	0.118897	1		1314	BMPR1B	33.0993	29.5631	36.6355	1.23923	0.309447	0.909679	1
1315	BMPR2	1793.62	1654.46	1932.77	1.16822	0.224314	0.405627	1		1315	BMPR2	2185.32	1984.59	2386.05	1.20229	0.265784	0.593223	1
1316	BMS1	1362.55	1402.53	1322.57	0.94299	-0.084686	0.893301	1		1316	BMS1	1433.96	1416.34	1451.59	1.02489	0.0354742	0.953459	1
1317	BMX	6.63932	5.41865	7.85999	1.45054	0.536593	0.970216	1		1317	BMX	16.09	14.8483	17.3317	1.16725	0.223119	0.920654	1
1318	BNC1	2018.21	2161.22	1875.19	0.867655	-0.204806	0.719231	1		1318	BNC1	1132.95	920.584	1345.33	1.46138	0.547334	0.312525	1
1319	BNC2	34.1234	28.8448	39.4019	1.366	0.449953	0.780616	1		1319	BNC2	68.7389	46.3847	91.093	1.96386	0.973691	0.735999	1
1320	BNIP1	139.279	134.481	144.077	1.07136	0.0994443	0.804629	1		1320	BNIP1	156.431	159.458	153.405	0.962037	-0.0558358	1	1
1321	BNIP2	866.666	879.656	853.675	0.970465	-0.0432522	0.784148	1		1321	BNIP2	961.981	943.267	980.695	1.03968	0.0561379	0.943539	1
1322	BNIP3	2074.38	2310.91	1837.85	0.795292	-0.330443	0.587356	1		1322	BNIP3	1094.69	1059.96	1129.42	1.06553	0.091575	1	1
1323	BNIP3L	2666.02	2639.55	2692.49	1.02006	0.0286509	0.679468	1		1323	BNIP3L	2407.1	2454.63	2359.56	0.961268	-0.0569897	0.850027	1
1324	BNIPL	2366.94	1875.97	2857.92	1.52344	0.607329	0.188852	1		1324	BNIPL	2755.42	2510.31	3000.53	1.19528	0.257352	0.669748	1
1325	BOC	151.158	213.363	88.9527	0.416908	-1.2622	0.00281911	0.243962		1325	BOC	430.21	449.491	410.928	0.914206	-0.129409	0.806664	1
1326	BOD1	533.181	576.363	490	0.850159	-0.234196	0.503679	1		1326	BOD1	521.67	498.579	544.761	1.09263	0.127799	0.908914	1
1327	BOD1L	941.297	856.451	1026.14	1.19813	0.260788	0.411911	1		1327	BOD1L	1240.66	1266.41	1214.91	0.959328	-0.0599046	0.851019	1
1328	BOK	1076.87	913.494	1240.25	1.3577	0.441166	0.119879	1		1328	BOK	1268.12	1142.34	1393.9	1.22022	0.287138	0.57991	1
1329	BOLA1	172.957	207.887	138.028	0.66396	-0.590832	0.229801	1		1329	BOLA1	180.14	162.368	197.911	1.2189	0.285585	0.760818	1
1330	BOLA3	268.889	292.237	245.542	0.840217	-0.251167	0.474127	1		1330	BOLA3	219.285	203.069	235.502	1.15972	0.213771	0.786367	1
1331	BOP1	1295.15	1419.69	1170.61	0.824549	-0.278322	0.551452	1		1331	BOP1	1055.3	1131.04	979.568	0.866076	-0.207435	0.670557	1
1332	BORA	261.117	297.645	224.589	0.754554	-0.406304	0.377922	1		1332	BORA	223.579	230.854	216.304	0.936972	-0.0939224	0.961091	1
1333	BPGM	1213.21	979.791	1446.62	1.47646	0.56214	0.120346	1		1333	BPGM	1061.64	690.925	1432.35	2.07309	1.05178	0.058584	1
1334	BPHL	208.492	251.206	165.777	0.659925	-0.599627	0.132272	1		1334	BPHL	214.189	266.214	162.163	0.609143	-0.715147	0.424856	1
1335	BPIFA1	6.37281	1.25621	11.4894	9.14607	3.19315	0.187535	1		1335	BPIFA1	7.05499	13.6697	0.44028	0.0322084	-4.95642	0.515734	1
1336	BPIFB1	513.194	74.4139	951.973	12.793	3.67728	0.193706	1		1336	BPIFB1	148.312	97.0341	199.59	2.05691	1.04048	0.405797	1
1337	BPIFB2	65.0663	11.7728	118.36	10.0537	3.32965	0.270707	1		1337	BPIFB2	109.105	78.4599	139.75	1.78117	0.832825	0.786546	1
1338	BPIFC	98.7356	12.7244	184.747	14.5192	3.85989	0.000456675	0.0777253		1338	BPIFC	75.2872	14.7158	135.859	9.23218	3.20667	0.172956	1
1339	BPNT1	675.461	693.147	657.776	0.94897	-0.0755656	0.914408	1		1339	BPNT1	758.735	733.151	784.319	1.06979	0.0973315	0.867057	1
1340	BPTF	1354.42	1346.3	1362.53	1.01205	0.0172862	0.842141	1		1340	BPTF	1750.14	1901.82	1598.46	0.840491	-0.250695	0.624861	1
1341	BRAF	218.136	204.088	232.183	1.13766	0.186073	0.562634	1		1341	BRAF	223.888	217.506	230.27	1.05868	0.0822709	0.917141	1
1342	BRAP	549.013	502.486	595.539	1.18518	0.245111	0.46454	1		1342	BRAP	655.841	636.108	675.574	1.06204	0.0868424	0.920175	1
1343	BRAT1	677.22	749.901	604.538	0.806157	-0.310868	0.488958	1		1343	BRAT1	815.501	941.031	689.972	0.733209	-0.447704	0.379627	1
1344	BRCA1	424.345	470.67	378.019	0.803151	-0.316256	0.681767	1		1344	BRCA1	353.608	412.463	294.752	0.714615	-0.484762	0.596653	1
1345	BRCA2	159.892	173.715	146.069	0.840852	-0.250075	0.830206	1		1345	BRCA2	188.434	259.68	117.187	0.451276	-1.14792	0.296739	1
1346	BRCC3	769.308	795.486	743.13	0.934185	-0.0982205	0.799936	1		1346	BRCC3	855.388	864.744	846.032	0.978361	-0.0315616	1	1
1347	BRD1	946.872	939.148	954.597	1.01645	0.0235391	0.905172	1		1347	BRD1	1072.4	1082.91	1061.9	0.980602	-0.02826	1	1
1348	BRD2	4379.02	4503.08	4254.97	0.9449	-0.0817661	0.809381	1		1348	BRD2	5189.55	5640.14	4738.95	0.840219	-0.251162	0.576943	1
1349	BRD3	573.334	663.711	482.958	0.727663	-0.458658	0.359907	1		1349	BRD3	611.972	707.148	516.796	0.730818	-0.452416	0.447677	1
1350	BRD4	1652.92	1772.7	1533.14	0.86486	-0.209462	0.530071	1		1350	BRD4	1545.59	1646.7	1444.48	0.877195	-0.189031	0.66646	1
1351	BRD7	1756.2	1847.08	1665.32	0.901594	-0.14945	0.54884	1		1351	BRD7	1828.63	1906.04	1751.22	0.918776	-0.122214	0.891512	1
1352	BRD8	801.379	733.106	869.652	1.18626	0.246416	0.480454	1		1352	BRD8	915.537	947.812	883.262	0.931895	-0.10176	0.843292	1
1353	BRD9	611.819	662.968	560.669	0.845696	-0.24179	0.409351	1		1353	BRD9	661.886	680.285	643.488	0.945909	-0.0802269	0.862946	1
1354	BRDT	24.8369	20.4947	29.1791	1.42374	0.509684	0.837473	1		1354	BRDT	120.684	150.728	90.6399	0.601349	-0.733725	0.773179	1
1355	BRE	541.505	598.188	484.822	0.810484	-0.303144	0.179558	1		1355	BRE	626.318	633.207	619.429	0.978241	-0.0317384	0.882715	1
1356	BRF1	591.836	614.919	568.753	0.924922	-0.112596	0.899793	1		1356	BRF1	594.63	637.998	551.263	0.864051	-0.210812	0.664152	1
1357	BRF2	345.462	320.811	370.112	1.15367	0.206237	0.418752	1		1357	BRF2	340.401	332.35	348.453	1.04845	0.0682628	0.966831	1
1358	BRI3	1244.46	1017.99	1470.92	1.44493	0.531001	0.81941	1		1358	BRI3	987.761	758.49	1217.03	1.60455	0.682167	0.30438	1
1359	BRI3BP	167.998	183.773	152.223	0.828322	-0.271737	0.632009	1		1359	BRI3BP	213.87	273.475	154.265	0.564093	-0.825995	0.375273	1
1360	BRIP1	167.555	189.934	145.176	0.76435	-0.387695	0.538984	1		1360	BRIP1	146.249	195.595	96.903	0.495427	-1.01326	0.417948	1
1361	BRIX1	747.13	834.423	659.838	0.790772	-0.338667	0.435278	1		1361	BRIX1	600.944	605.322	596.566	0.985535	-0.0210215	0.942805	1
1362	BRK1	2913.35	2442.76	3383.94	1.38529	0.470191	0.236675	1		1362	BRK1	3526.5	3070.06	3982.95	1.29735	0.375569	0.448376	1
1363	BRMS1	1492.55	1581.27	1403.84	0.887795	-0.171702	0.501112	1		1363	BRMS1	1245.93	1101.43	1390.43	1.26238	0.336146	0.618495	1
1364	BRMS1L	305.338	351.369	259.307	0.737991	-0.438324	0.233754	1		1364	BRMS1L	506.855	531.408	482.301	0.907591	-0.139886	0.879548	1
1365	BROX	523.004	522.417	523.591	1.00225	0.00323807	0.988275	1		1365	BROX	544.607	615.914	473.301	0.768453	-0.379971	0.629449	1
1366	BRP44	736.924	834.388	639.459	0.766382	-0.383865	0.204649	1		1366	BRP44	722.923	759.759	686.086	0.903032	-0.147152	0.814362	1
1367	BRP44L	427.444	420.262	434.626	1.03418	0.0484842	0.979023	1		1367	BRP44L	523.139	550.712	495.567	0.899865	-0.152219	0.847834	1
1368	BRPF1	383.532	362.247	404.818	1.11752	0.1603	0.754148	1		1368	BRPF1	491.121	523.2	459.041	0.877372	-0.188739	0.729675	1
1369	BRPF3	621.804	604.468	639.14	1.05736	0.0804658	0.772771	1		1369	BRPF3	769.33	860.65	678.01	0.787788	-0.34412	0.479314	1
1370	BRSK1	12.0826	11.5314	12.6338	1.0956	0.131722	0.964534	1		1370	BRSK1	68.5338	112.694	24.374	0.216285	-2.20899	0.396503	1
1371	BRSK2	14.8711	9.42576	20.3165	2.15542	1.10797	0.37905	1		1371	BRSK2	67.457	124.326	10.5884	0.0851663	-3.55357	0.291707	1
1372	BRWD1	1084.93	1051.91	1117.95	1.06278	0.0878465	0.807126	1		1372	BRWD1	1294.3	1423.38	1165.21	0.818622	-0.288731	0.629198	1
1373	BRWD3	718.864	774.581	663.147	0.856136	-0.224089	0.491777	1		1373	BRWD3	879.953	1025.79	734.113	0.715654	-0.482667	0.447755	1
1374	BSCL2	28.3754	31.6902	25.0606	0.790799	-0.338618	0.892948	1		1374	BSCL2	30.6343	38.8234	22.4451	0.578135	-0.790523	0.737906	1
1375	BSDC1	1674.2	1505.54	1842.85	1.22404	0.291655	0.359429	1		1375	BSDC1	1783.06	1707.7	1858.43	1.08827	0.122032	0.803575	1
1376	BSG	8063.93	7684.41	8443.45	1.09878	0.135898	0.605038	1		1376	BSG	7878.54	7832.37	7924.72	1.01179	0.0169109	1	1
1377	BSN	7.03394	6.283	7.78487	1.23904	0.30922	0.737994	1		1377	BSN	54.4162	103.997	4.83532	0.0464947	-4.42679	0.20229	1
1378	BSPRY	1006.81	685.23	1328.39	1.93861	0.955019	0.0213749	0.691282		1378	BSPRY	1103.81	923.489	1284.14	1.39053	0.475634	0.455466	1
1379	BST1	52.0107	32.2711	71.7503	2.22336	1.15274	0.567586	1		1379	BST1	39.6435	27.0859	52.2011	1.92724	0.946536	0.762903	1
1380	BST2	4914.55	5595.99	4233.11	0.756454	-0.402675	0.30355	1		1380	BST2	3298.31	3283.44	3313.18	1.00906	0.0130086	0.812744	1
1381	BTAF1	841.377	872.511	810.243	0.928634	-0.106817	0.821033	1		1381	BTAF1	874.675	999.444	749.906	0.750323	-0.414417	0.515532	1
1382	BTBD1	1262.13	1261.45	1262.81	1.00108	0.00155062	0.944769	1		1382	BTBD1	1440.95	1428.06	1453.85	1.01806	0.0258191	0.886017	1
1383	BTBD10	1370.6	1254.38	1486.82	1.1853	0.24525	0.373852	1		1383	BTBD10	1505.41	1296.17	1714.64	1.32286	0.403655	0.324592	1
1384	BTBD11	1410.41	1411.22	1409.61	0.998858	-0.00164857	0.937272	1		1384	BTBD11	1630.05	1707.76	1552.34	0.908989	-0.137665	0.92665	1
1385	BTBD16	5.44339	4.65958	6.22719	1.33643	0.418382	0.722301	1		1385	BTBD16	5.16414	6.19807	4.1302	0.666368	-0.585609	0.898006	1
1386	BTBD17	0.334979	0.137342	0.532617	3.87802	1.95532	0.934245	1		1386	BTBD17	18.4567	36.9135	0	0	#NAME?	0.0981469	1
1387	BTBD19	15.1008	7.86295	22.3386	2.841	1.5064	0.156699	1		1387	BTBD19	24.0615	28.5282	19.5947	0.686855	-0.541922	0.778115	1
1388	BTBD2	1595.08	1889.91	1300.25	0.688	-0.53952	0.112077	1		1388	BTBD2	1400.2	1585.46	1214.94	0.766302	-0.384016	0.504339	1
1389	BTBD3	399.309	364.662	433.956	1.19002	0.250992	0.47095	1		1389	BTBD3	570.011	654.759	485.263	0.741132	-0.432197	0.446592	1
1390	BTBD6	1205.4	1261.8	1149	0.910603	-0.135106	0.835326	1		1390	BTBD6	1063.07	1115.7	1010.44	0.905654	-0.142969	0.84693	1
1391	BTBD7	1058.47	1108.6	1008.34	0.909558	-0.136763	0.787934	1		1391	BTBD7	1014.66	1083.12	946.194	0.873578	-0.194992	0.79435	1
1392	BTBD8	6.86307	5.89257	7.83358	1.3294	0.410776	0.789581	1		1392	BTBD8	7.72114	9.87017	5.57211	0.564541	-0.824851	0.870335	1
1393	BTBD9	480.092	398.394	561.79	1.41014	0.495835	0.134785	1		1393	BTBD9	545.055	470.415	619.694	1.31733	0.397621	0.525023	1
1394	BTC	34.0009	31.0635	36.9383	1.18912	0.249896	0.559631	1		1394	BTC	56.8463	48.3216	65.371	1.35283	0.435982	0.781328	1
1395	BTD	171.368	172.189	170.547	0.990467	-0.0138188	0.93856	1		1395	BTD	245.43	254.814	236.046	0.926346	-0.110377	0.920928	1
1396	BTF3	9854.51	10009.7	9699.28	0.968985	-0.0454541	0.807206	1		1396	BTF3	9829.71	9385.7	10273.7	1.09461	0.130423	0.660319	1
1397	BTF3L4	1436.97	1512.6	1361.35	0.900007	-0.151992	0.572803	1		1397	BTF3L4	1504.41	1558.34	1450.49	0.930787	-0.103477	0.865117	1
1398	BTG1	3583.7	4100.03	3067.37	0.748133	-0.418634	0.0790992	1		1398	BTG1	3709.65	3441.96	3977.34	1.15555	0.208576	0.764037	1
1399	BTG2	2081.08	1461.86	2700.31	1.84718	0.885325	0.38086	1		1399	BTG2	2917.69	3226.04	2609.33	0.808834	-0.306085	0.632387	1
1400	BTG3	879.528	767.395	991.66	1.29224	0.369876	0.3202	1		1400	BTG3	759.333	645.908	872.758	1.35121	0.434253	0.491778	1
1401	BTK	115.735	63.972	167.499	2.61831	1.38864	0.72721	1		1401	BTK	149.814	142.028	157.601	1.10965	0.1501	0.891983	1
1402	BTLA	9.6192	5.63774	13.6007	2.41244	1.27049	0.943936	1		1402	BTLA	21.3849	5.71594	37.0539	6.48255	2.69656	0.489967	1
1403	BTN2A1	428.82	402.775	454.865	1.12933	0.175464	0.81421	1		1403	BTN2A1	462.389	459.953	464.825	1.01059	0.0152014	0.971136	1
1404	BTN2A2	162.475	161.083	163.866	1.01727	0.0247084	0.54363	1		1404	BTN2A2	181.107	152.142	210.072	1.38076	0.465462	0.728539	1
1405	BTN3A1	541.835	622.938	460.731	0.73961	-0.435164	0.0943907	1		1405	BTN3A1	601.939	535.933	667.945	1.24632	0.317677	0.750705	1
1406	BTN3A2	792.021	942.446	641.597	0.680779	-0.554742	0.049463	0.929187		1406	BTN3A2	909.687	778.605	1040.77	1.33671	0.418684	0.699702	1
1407	BTN3A3	462.983	526.297	399.669	0.759398	-0.397071	0.114634	1		1407	BTN3A3	540.417	481.597	599.237	1.24427	0.3153	0.751903	1
1408	BTNL9	22.7554	23.4318	22.079	0.942264	-0.0857969	0.935258	1		1408	BTNL9	68.8024	119.771	17.8333	0.148894	-2.74764	0.284917	1
1409	BTRC	696.845	626.194	767.497	1.22565	0.293552	0.325807	1		1409	BTRC	775.004	723.906	826.101	1.14117	0.190516	0.659608	1
1410	BUB1	510.69	633.291	388.089	0.612812	-0.706483	0.102222	1		1410	BUB1	385.604	497.292	273.916	0.550816	-0.860357	0.287736	1
1411	BUB1B	404.023	492.899	315.146	0.639373	-0.64527	0.156218	1		1411	BUB1B	330.779	431.759	229.799	0.532239	-0.909853	0.315102	1
1412	BUB3	1737.49	1920.26	1554.73	0.809645	-0.304638	0.393738	1		1412	BUB3	1666.8	1702.57	1631.02	0.95798	-0.0619328	0.973872	1
1413	BUD13	320.22	336.733	303.707	0.901922	-0.148926	0.689181	1		1413	BUD13	366.436	414.578	318.294	0.767754	-0.381284	0.688884	1
1414	BUD31	1525.09	1556.93	1493.26	0.959107	-0.0602359	0.777383	1		1414	BUD31	1413.76	1199.33	1628.2	1.3576	0.441056	0.435917	1
1415	BVES	74.3443	78.5643	70.1243	0.892572	-0.163959	0.797236	1		1415	BVES	67.2409	60.2644	74.2174	1.23153	0.30045	1	1
1416	BYSL	464.855	482.095	447.615	0.928479	-0.107059	0.925133	1		1416	BYSL	399.962	365.376	434.547	1.18931	0.25013	0.672805	1
1417	BZRAP1	50.3113	67.2435	33.379	0.49639	-1.01045	0.0522704	0.941276		1417	BZRAP1	171.497	280.364	62.6298	0.223387	-2.16238	0.239591	1
1418	BZW1	9638.44	8415.93	10860.9	1.29052	0.367955	0.231563	1		1418	BZW1	9047.75	7716.26	10379.2	1.34511	0.427725	0.313612	1
1419	BZW2	1381.24	1568.01	1194.47	0.761775	-0.392563	0.277612	1		1419	BZW2	1323.95	1453.85	1194.04	0.821291	-0.284034	0.630276	1
1420	C10orf10	368.905	305.08	432.73	1.41841	0.504277	0.145738	1		1420	C10orf10	690.727	299.4	1082.05	3.61407	1.85363	0.378145	1
1421	C10orf103	12.5154	12.131	12.8999	1.06339	0.0886646	0.833977	1		1421	C10orf103	21.2185	27.1137	15.3233	0.565152	-0.82329	0.786193	1
1422	C10orf105	4.75807	4.24523	5.27092	1.24161	0.312211	0.899048	1		1422	C10orf105	7.17191	5.71439	8.62942	1.51012	0.594665	0.976228	1
1423	C10orf11	25.8297	18.2497	33.4097	1.8307	0.872392	0.57472	1		1423	C10orf11	38.6191	37.1035	40.1346	1.08169	0.113289	0.955177	1
1424	C10orf111	7.30826	7.1792	7.43733	1.03596	0.0509623	0.940446	1		1424	C10orf111	9.90151	10.0675	9.73556	0.967032	-0.048364	0.958199	1
1425	C10orf114	35.4792	33.0642	37.8941	1.14608	0.196706	0.672325	1		1425	C10orf114	30.6917	17.1159	44.2676	2.58634	1.37091	0.576033	1
1426	C10orf116	3246.28	1655.2	4837.35	2.92251	1.54721	0.0244322	0.737178		1426	C10orf116	3435.96	1710.88	5161.05	3.01661	1.59293	0.0339154	1
1427	C10orf118	939.384	760.902	1117.87	1.46913	0.554966	0.0556073	0.961772		1427	C10orf118	1027.96	883.082	1172.85	1.32813	0.409396	0.393432	1
1428	C10orf12	173.3	146.742	199.858	1.36197	0.445694	0.258131	1		1428	C10orf12	158.755	139.485	178.024	1.27629	0.351957	0.722327	1
1429	C10orf125	133.564	150.588	116.54	0.773901	-0.369779	0.107733	1		1429	C10orf125	103.364	97.8718	108.857	1.11224	0.153468	0.884584	1
1430	C10orf128	15.537	11.0601	20.0139	1.80955	0.855635	0.728421	1		1430	C10orf128	24.5583	20.5813	28.5354	1.38648	0.471423	0.975451	1
1431	C10orf137	280.041	282.815	277.267	0.980383	-0.0285824	0.964468	1		1431	C10orf137	304.553	325.993	283.113	0.868464	-0.203463	0.782001	1
1432	C10orf140	12.745	15.0373	10.4527	0.69512	-0.524665	0.539572	1		1432	C10orf140	19.2005	23.0125	15.3884	0.668699	-0.580572	0.885437	1
1433	C10orf2	311.398	323.061	299.734	0.927795	-0.108122	0.953022	1		1433	C10orf2	260.446	260.355	260.536	1.00069	0.000998943	1	1
1434	C10orf25	22.5014	18.9335	26.0693	1.37689	0.461416	0.814366	1		1434	C10orf25	38.5165	37.6551	39.3779	1.04575	0.0645394	0.968256	1
1435	C10orf26	1234.39	1083.53	1385.25	1.27846	0.354406	0.332688	1		1435	C10orf26	1466.52	1315.56	1617.47	1.22949	0.298057	0.627452	1
1436	C10orf28	541.333	460.856	621.809	1.34925	0.432154	0.192849	1		1436	C10orf28	493.909	417.492	570.327	1.36608	0.450042	0.496964	1
1437	C10orf32	265.814	220.572	311.055	1.41022	0.495923	0.254584	1		1437	C10orf32	357.663	297.367	417.959	1.40554	0.491121	0.531122	1
1438	C10orf35	72.7552	85.0555	60.4549	0.710769	-0.492547	0.562087	1		1438	C10orf35	48.6073	46.6957	50.5188	1.08187	0.113531	0.916008	1
1439	C10orf46	1735.15	1648.79	1821.52	1.10476	0.143733	0.594444	1		1439	C10orf46	1857.75	1641.36	2074.13	1.26366	0.337613	0.480591	1
1440	C10orf47	463.772	391.948	535.596	1.3665	0.450485	0.119279	1		1440	C10orf47	519.936	413.492	626.38	1.51485	0.599177	0.513698	1
1441	C10orf54	2448.06	2084.17	2811.96	1.3492	0.432107	0.266446	1		1441	C10orf54	2462.17	2475.22	2449.11	0.989449	-0.0153029	0.902754	1
1442	C10orf55	1048.03	1029.98	1066.09	1.03506	0.0497188	0.818558	1		1442	C10orf55	644.367	565.431	723.303	1.27921	0.35525	0.429144	1
1443	C10orf76	772.33	738.539	806.121	1.09151	0.126322	0.710767	1		1443	C10orf76	919.09	902.024	936.157	1.03784	0.0535839	0.837944	1
1444	C10orf81	19.8685	11.4265	28.3105	2.47761	1.30895	0.171551	1		1444	C10orf81	51.2033	61.797	40.6096	0.657146	-0.605714	0.759917	1
1445	C10orf88	151.548	152.41	150.685	0.988681	-0.0164229	0.923063	1		1445	C10orf88	156.127	149.192	163.062	1.09297	0.12825	0.894524	1
1446	C10orf90	3.52121	4.68321	2.3592	0.503758	-0.989197	0.652971	1		1446	C10orf90	16.6846	32.3454	1.02381	0.0316523	-4.98155	0.260854	1
1447	C10orf91	11.8951	11.9342	11.8561	0.99346	-0.00946573	0.912102	1		1447	C10orf91	4.85087	5.12086	4.58088	0.894552	-0.160762	1	1
1448	C10orf95	32.9921	30.7326	35.2515	1.14704	0.197914	0.82512	1		1448	C10orf95	23.7438	23.2324	24.2551	1.04402	0.0621486	0.992065	1
1449	C10orf99	2534.33	2597.51	2471.15	0.951355	-0.0719448	0.90207	1		1449	C10orf99	2164.31	1827.78	2500.85	1.36824	0.452322	0.517017	1
1450	C11orf1	168.927	175.633	162.22	0.92363	-0.114614	0.753501	1		1450	C11orf1	209.76	208.937	210.583	1.00788	0.0113252	0.961619	1
1451	C11orf10	630.142	702.736	557.547	0.793394	-0.33389	0.227793	1		1451	C11orf10	628.86	612.218	645.502	1.05437	0.0763761	0.869583	1
1452	C11orf2	1561.05	1737.42	1384.68	0.796973	-0.327398	0.220801	1		1452	C11orf2	1753.42	1860.84	1646.01	0.884551	-0.176983	0.671629	1
1453	C11orf20	8.43397	5.3757	11.4922	2.13781	1.09613	0.402038	1		1453	C11orf20	6.612	4.71784	8.50617	1.80298	0.850383	0.979638	1
1454	C11orf21	13.8501	13.624	14.0762	1.03319	0.0471105	0.481839	1		1454	C11orf21	27.1556	11.9842	42.3271	3.53191	1.82045	0.650495	1
1455	C11orf24	652.387	656.761	648.012	0.986679	-0.0193475	0.94106	1		1455	C11orf24	539.987	477.357	602.617	1.2624	0.336173	0.692542	1
1456	C11orf30	300.711	326.53	274.891	0.841853	-0.248359	0.38119	1		1456	C11orf30	363.899	430.77	297.027	0.689527	-0.536322	0.463173	1
1457	C11orf31	1073.28	1168.55	978.005	0.836936	-0.256811	0.344185	1		1457	C11orf31	1083.83	967.553	1200.12	1.24036	0.310762	0.583252	1
1458	C11orf35	85.1323	87.4366	82.8281	0.947293	-0.0781168	0.958412	1		1458	C11orf35	80.155	88.0602	72.2499	0.820461	-0.285494	0.813517	1
1459	C11orf41	307.729	253.193	362.264	1.43078	0.516802	0.0630952	0.999747		1459	C11orf41	337.663	272.944	402.382	1.47423	0.559963	0.427218	1
1460	C11orf45	76.9521	87.3699	66.5344	0.761526	-0.393035	0.318817	1		1460	C11orf45	80.5098	101.643	59.3769	0.584172	-0.775534	0.646521	1
1461	C11orf46	235.744	236.799	234.689	0.991093	-0.0129084	0.739129	1		1461	C11orf46	324.566	318.508	330.624	1.03804	0.0538607	1	1
1462	C11orf48	840.364	864.029	816.699	0.945222	-0.0812742	0.738167	1		1462	C11orf48	873.93	817.377	930.483	1.13838	0.186978	0.783708	1
1463	C11orf49	280.664	309.7	251.627	0.812488	-0.299582	0.427351	1		1463	C11orf49	395.01	455.512	334.507	0.734354	-0.445452	0.510898	1
1464	C11orf51	559.299	639.227	479.37	0.749922	-0.415188	0.117978	1		1464	C11orf51	509.051	525.894	492.207	0.935943	-0.0955069	0.906195	1
1465	C11orf54	313.485	308.738	318.233	1.03075	0.0436996	0.868609	1		1465	C11orf54	432.815	458.438	407.192	0.888216	-0.171018	0.845388	1
1466	C11orf57	559.587	550.657	568.517	1.03243	0.0460506	0.812462	1		1466	C11orf57	653.514	650.616	656.412	1.00891	0.0127955	0.927424	1
1467	C11orf58	2869.77	2752.48	2987.05	1.08522	0.11799	0.733766	1		1467	C11orf58	3107.39	2805.08	3409.7	1.21554	0.281603	0.54765	1
1468	C11orf61	63.4493	64.6875	62.211	0.961715	-0.0563189	0.909369	1		1468	C11orf61	81.7891	82.9826	80.5956	0.971235	-0.0421072	0.937788	1
1469	C11orf63	69.9998	45.23	94.7697	2.09529	1.06715	0.024091	0.729679		1469	C11orf63	70.0126	39.2168	100.809	2.57055	1.36207	0.362366	1
1470	C11orf65	6.41579	6.52238	6.3092	0.967317	-0.0479399	0.954018	1		1470	C11orf65	5.34028	4.69851	5.98205	1.27318	0.348436	1	1
1471	C11orf67	112.652	115.711	109.594	0.947129	-0.0783672	0.645873	1		1471	C11orf67	128.115	131.661	124.57	0.946146	-0.0798653	0.870489	1
1472	C11orf68	592.319	597.406	587.231	0.982968	-0.0247831	0.792029	1		1472	C11orf68	538.968	489.415	588.522	1.2025	0.266036	0.754757	1
1473	C11orf70	18.5998	24.5928	12.6067	0.512617	-0.964048	0.140586	1		1473	C11orf70	10.3461	8.92138	11.7708	1.31939	0.399868	0.936902	1
1474	C11orf71	46.2087	44.5707	47.8466	1.0735	0.102323	0.843198	1		1474	C11orf71	64.2769	63.2552	65.2986	1.0323	0.0458666	0.979835	1
1475	C11orf73	474.89	500.778	449.002	0.896609	-0.157449	0.556532	1		1475	C11orf73	505.334	500.263	510.404	1.02027	0.0289527	0.928791	1
1476	C11orf74	99.1212	101.628	96.6146	0.950672	-0.07298	0.745953	1		1476	C11orf74	140.46	143.487	137.433	0.95781	-0.0621891	0.943447	1
1477	C11orf75	132.857	118.46	147.254	1.24307	0.31391	0.930425	1		1477	C11orf75	192.546	159.203	225.889	1.41887	0.504745	0.75751	1
1478	C11orf80	488.556	567.385	409.727	0.722132	-0.469665	0.181714	1		1478	C11orf80	431.071	512.041	350.101	0.683736	-0.548489	0.553796	1
1479	C11orf82	255.927	289.047	222.807	0.770834	-0.375509	0.519777	1		1479	C11orf82	240.132	260.456	219.808	0.843937	-0.244794	0.772558	1
1480	C11orf83	445.479	516.445	374.512	0.725174	-0.463601	0.295814	1		1480	C11orf83	468.484	463.321	473.647	1.02229	0.0317993	0.953499	1
1481	C11orf84	303.274	357.453	249.094	0.696857	-0.521065	0.327034	1		1481	C11orf84	330.93	364.035	297.826	0.818124	-0.289608	0.692508	1
1482	C11orf87	80.6531	80.4677	80.8385	1.00461	0.00663169	0.991138	1		1482	C11orf87	19.4566	6.34961	32.5635	5.12843	2.35852	0.521388	1
1483	C11orf9	78.4219	93.1248	63.719	0.684233	-0.547441	0.350812	1		1483	C11orf9	396.142	725.922	66.3615	0.0914169	-3.4514	0.224457	1
1484	C11orf91	36.3816	23.6336	49.1296	2.0788	1.05575	0.0961175	1		1484	C11orf91	36.1673	22.0696	50.2651	2.27758	1.1875	0.561295	1
1485	C11orf92	138.493	203.2	73.7853	0.363116	-1.4615	0.261234	1		1485	C11orf92	124.997	169.216	80.7776	0.477365	-1.06683	0.524672	1
1486	C11orf93	114.795	142.701	86.8883	0.608882	-0.715766	0.619903	1		1486	C11orf93	88.2158	107.486	68.9459	0.641443	-0.640608	0.780672	1
1487	C11orf95	255.67	271.971	239.369	0.880127	-0.184217	0.845423	1		1487	C11orf95	383.526	365.198	401.854	1.10037	0.137992	1	1
1488	C11orf96	129.605	102.47	156.74	1.52963	0.613181	0.259902	1		1488	C11orf96	361.348	174.254	548.441	3.14736	1.65414	0.638078	1
1489	C12orf10	426.2	478.342	374.058	0.781989	-0.354779	0.201474	1		1489	C12orf10	480.372	490.563	470.181	0.958451	-0.061224	0.925318	1
1490	C12orf23	447.808	482.696	412.92	0.855446	-0.225252	0.433397	1		1490	C12orf23	901.315	866.926	935.704	1.07934	0.110144	0.97609	1
1491	C12orf26	101.185	105.138	97.2317	0.924798	-0.112789	0.878084	1		1491	C12orf26	157.051	166.992	147.11	0.880939	-0.182885	0.885959	1
1492	C12orf29	1010.11	841.435	1178.79	1.40092	0.486379	0.103493	1		1492	C12orf29	1226.47	996.763	1456.17	1.4609	0.546854	0.267632	1
1493	C12orf32	549.857	621.982	477.732	0.76808	-0.380672	0.24451	1		1493	C12orf32	652.237	679.671	624.803	0.919272	-0.121436	0.940464	1
1494	C12orf34	175.199	69.5139	280.884	4.04069	2.0146	7.69851e-05	0.0237748		1494	C12orf34	199.095	186.521	211.668	1.13482	0.182459	0.930849	1
1495	C12orf35	1100.82	1030.06	1171.57	1.13738	0.18572	0.670865	1		1495	C12orf35	1065.72	954.605	1176.84	1.23281	0.301945	0.607912	1
1496	C12orf36	605.192	285.458	924.926	3.24014	1.69606	0.000914767	0.123142		1496	C12orf36	591.465	270.795	912.134	3.36835	1.75204	0.119126	1
1497	C12orf4	470.134	445.272	494.995	1.11167	0.152727	0.721135	1		1497	C12orf4	480.981	407.983	553.978	1.35785	0.441319	0.454036	1
1498	C12orf43	187.874	178.698	197.051	1.1027	0.141043	0.870607	1		1498	C12orf43	230.116	233.75	226.483	0.968913	-0.045561	0.937146	1
1499	C12orf44	878.451	896.92	859.982	0.958817	-0.060673	0.879536	1		1499	C12orf44	1101.47	1065.57	1137.37	1.06738	0.0940741	1	1
1500	C12orf45	131.954	127.81	136.097	1.06484	0.0906301	0.730512	1		1500	C12orf45	134.239	116.12	152.357	1.31207	0.39184	0.716596	1
1501	C12orf49	636.754	559.638	713.87	1.27559	0.351168	0.292075	1		1501	C12orf49	702.599	666.775	738.423	1.10745	0.147247	0.802031	1
1502	C12orf5	653.826	376.325	931.326	2.47479	1.30731	0.000225874	0.0487331		1502	C12orf5	680.753	338.229	1023.28	3.02539	1.59712	0.0192393	1
1503	C12orf51	1064.41	1017.17	1111.65	1.09289	0.128142	0.675008	1		1503	C12orf51	1472.65	1675.78	1269.53	0.757575	-0.40054	0.396291	1
1504	C12orf52	371.912	412.913	330.912	0.80141	-0.319388	0.341538	1		1504	C12orf52	516.613	520.586	512.64	0.984735	-0.0221923	0.967284	1
1505	C12orf53	3.57134	3.61876	3.52391	0.973789	-0.0383192	0.894262	1		1505	C12orf53	42.063	79.3052	4.82076	0.0607874	-4.04008	0.248781	1
1506	C12orf54	84.9351	111.058	58.8122	0.529563	-0.917125	0.154547	1		1506	C12orf54	99.2796	81.2077	117.351	1.44508	0.531146	0.651978	1
1507	C12orf56	103.577	94.0589	113.094	1.20238	0.265888	0.566787	1		1507	C12orf56	112.767	65.2198	160.314	2.45806	1.29752	0.340753	1
1508	C12orf57	678.776	759.9	597.652	0.786488	-0.346504	0.204868	1		1508	C12orf57	1000.74	909.159	1092.33	1.20147	0.2648	0.793762	1
1509	C12orf59	19.9571	30.2898	9.62443	0.317745	-1.65406	0.306742	1		1509	C12orf59	17.3967	29.1899	5.60349	0.191967	-2.38107	0.48105	1
1510	C12orf60	26.0768	31.0979	21.0558	0.677079	-0.562603	0.50892	1		1510	C12orf60	20.5284	14.0292	27.0276	1.92652	0.945995	0.771078	1
1511	C12orf61	13.7951	6.99035	20.5998	2.94689	1.55919	0.34924	1		1511	C12orf61	15.694	13.8015	17.5865	1.27425	0.349645	0.948763	1
1512	C12orf65	200.873	233.822	167.924	0.718171	-0.4776	0.266927	1		1512	C12orf65	276.378	287.461	265.294	0.922887	-0.115774	0.832093	1
1513	C12orf66	111.489	142.372	80.605	0.566157	-0.820725	0.101233	1		1513	C12orf66	137.645	169.179	106.11	0.62721	-0.67298	0.560411	1
1514	C12orf68	35.292	56.5611	14.0229	0.247925	-2.01203	0.00679268	0.40523		1514	C12orf68	22.6272	30.791	14.4634	0.469728	-1.0901	0.652241	1
1515	C12orf70	26.8726	26.5791	27.1661	1.02209	0.0315157	0.930476	1		1515	C12orf70	16.0619	15.0395	17.0844	1.13596	0.183915	0.925529	1
1516	C12orf73	80.8923	87.205	74.5797	0.855223	-0.225628	0.633643	1		1516	C12orf73	108.802	109.832	107.771	0.98124	-0.0273217	0.955876	1
1517	C12orf75	510.571	526.933	494.209	0.937896	-0.0925	0.790549	1		1517	C12orf75	333.681	360.652	306.71	0.850432	-0.233732	0.809032	1
1518	C12orf76	66.8504	73.5081	60.1926	0.818857	-0.288316	0.516066	1		1518	C12orf76	97.053	131.757	62.3494	0.473216	-1.07943	0.390752	1
1519	C13orf33	59.7107	43.8033	75.6181	1.72631	0.787692	0.40722	1		1519	C13orf33	34.9713	34.897	35.0455	1.00426	0.00612861	0.954798	1
1520	C14orf1	1158.17	1113.16	1203.19	1.08087	0.112199	0.613537	1		1520	C14orf1	994.461	916.87	1072.05	1.16925	0.225585	0.645433	1
1521	C14orf101	326.609	355.741	297.476	0.836216	-0.258052	0.529371	1		1521	C14orf101	296.483	323.352	269.613	0.833808	-0.262212	0.769324	1
1522	C14orf102	264.39	277.953	250.826	0.902405	-0.148153	0.806652	1		1522	C14orf102	259.661	266.38	252.942	0.949555	-0.0746772	0.985365	1
1523	C14orf109	297.995	299.55	296.439	0.989617	-0.0150579	0.862746	1		1523	C14orf109	226.404	211.309	241.499	1.14287	0.192662	0.882285	1
1524	C14orf118	194.221	196.987	191.456	0.971921	-0.0410886	1	1		1524	C14orf118	167.693	188.388	146.998	0.780294	-0.35791	0.728285	1
1525	C14orf119	1265.03	1249.68	1280.38	1.02456	0.0350049	0.986497	1		1525	C14orf119	1499.28	1337.43	1661.13	1.24203	0.312697	0.667994	1
1526	C14orf126	475.024	556.474	393.575	0.707266	-0.499675	0.121298	1		1526	C14orf126	468.304	478.141	458.466	0.958851	-0.060622	0.928554	1
1527	C14orf129	1304.95	1068.6	1541.31	1.44236	0.528432	0.0903567	1		1527	C14orf129	1460	1209.33	1710.66	1.41455	0.500342	0.237629	1
1528	C14orf132	173.583	189.909	157.257	0.828066	-0.272182	0.589477	1		1528	C14orf132	234.791	326.554	143.028	0.437993	-1.19102	0.143756	1
1529	C14orf133	550.042	530.269	569.814	1.07458	0.103767	0.752039	1		1529	C14orf133	491.646	487.05	496.241	1.01887	0.0269712	0.99692	1
1530	C14orf135	563.689	575.709	551.668	0.958241	-0.0615394	0.96367	1		1530	C14orf135	447.822	460.602	435.043	0.944508	-0.0823644	0.894449	1
1531	C14orf142	187.583	198.53	176.636	0.889716	-0.168582	0.605583	1		1531	C14orf142	166.277	153.411	179.142	1.16772	0.223695	0.795897	1
1532	C14orf149	129.566	154.85	104.282	0.673441	-0.570377	0.235389	1		1532	C14orf149	96.742	102.781	90.7028	0.882484	-0.180358	0.827363	1
1533	C14orf159	436.146	493.841	378.451	0.766343	-0.383938	0.262122	1		1533	C14orf159	574.619	674.585	474.652	0.70362	-0.507131	0.377175	1
1534	C14orf162	4.26764	5.00941	3.52587	0.703849	-0.506662	0.896341	1		1534	C14orf162	1.07314	0.84818	1.29809	1.53044	0.613951	1	1
1535	C14orf166	2234.87	2274.51	2195.23	0.965144	-0.0511842	0.731308	1		1535	C14orf166	2223.11	2029.62	2416.6	1.19067	0.251769	0.628999	1
1536	C14orf169	305.551	315.821	295.28	0.934962	-0.09702	0.892638	1		1536	C14orf169	253.662	258.801	248.524	0.96029	-0.0584582	0.932347	1
1537	C14orf176	46.3801	33.3405	59.4198	1.78221	0.833669	0.128843	1		1537	C14orf176	49.462	39.5217	59.4023	1.50303	0.587873	0.749096	1
1538	C14orf178	22.6291	23.8707	21.3874	0.895966	-0.158484	0.993443	1		1538	C14orf178	23.8812	24.5929	23.1695	0.942122	-0.0860149	0.986894	1
1539	C14orf182	27.4337	25.7392	29.1283	1.13167	0.178452	0.836602	1		1539	C14orf182	23.2329	18.5746	27.8913	1.50158	0.586485	0.835102	1
1540	C14orf2	1325	1344.33	1305.68	0.97125	-0.042086	0.891533	1		1540	C14orf2	1113.6	1038.14	1189.07	1.14538	0.19583	0.668577	1
1541	C14orf21	428.611	392.368	464.853	1.18474	0.244565	0.4361	1		1541	C14orf21	492.457	526.935	457.979	0.869137	-0.202344	0.689271	1
1542	C14orf28	64.041	67.1	60.9821	0.908824	-0.137928	0.686217	1		1542	C14orf28	77.5925	65.2816	89.9034	1.37716	0.461699	0.831648	1
1543	C14orf37	46.5476	53.634	39.4612	0.73575	-0.442712	0.469484	1		1543	C14orf37	64.8191	61.7067	67.9315	1.10088	0.138652	1	1
1544	C14orf38	14.8132	17.4994	12.1269	0.692987	-0.5291	0.568896	1		1544	C14orf38	11.1643	11.2933	11.0353	0.977157	-0.0333375	0.984329	1
1545	C14orf43	1009.6	1195.81	823.395	0.688565	-0.538335	0.151861	1		1545	C14orf43	787.698	937.652	637.743	0.680149	-0.556078	0.385054	1
1546	C14orf45	155.452	137.547	173.357	1.26035	0.333823	0.432991	1		1546	C14orf45	192.987	190.433	195.542	1.02683	0.0381954	0.96086	1
1547	C14orf49	22.3521	22.4322	22.272	0.99286	-0.0103377	0.828882	1		1547	C14orf49	26.0075	27.4401	24.5749	0.895586	-0.159097	0.901532	1
1548	C14orf55	8.04596	9.43767	6.65424	0.705073	-0.504156	0.790364	1		1548	C14orf55	7.14717	7.7053	6.58905	0.855131	-0.225782	0.935019	1
1549	C14orf64	14.0623	17.4486	10.676	0.611856	-0.708735	0.625857	1		1549	C14orf64	16.4306	12.0175	20.8438	1.73445	0.794482	0.904694	1
1550	C14orf79	200.574	197.752	203.396	1.02854	0.0405978	0.839293	1		1550	C14orf79	158.716	148.953	168.479	1.13109	0.177711	0.807136	1
1551	C14orf80	276.097	314.279	237.916	0.75702	-0.401597	0.409629	1		1551	C14orf80	205.251	213.382	197.12	0.923788	-0.114367	0.855094	1
1552	C14orf93	127.046	144.394	109.699	0.759725	-0.39645	0.398814	1		1552	C14orf93	156.667	167.352	145.982	0.872307	-0.197093	0.813017	1
1553	C15orf17	1051.56	1017.66	1085.47	1.06664	0.0930674	0.68477	1		1553	C15orf17	1344.3	1435.58	1253.02	0.872838	-0.196214	0.82894	1
1554	C15orf23	311.394	367.634	255.154	0.694044	-0.5269	0.233924	1		1554	C15orf23	253.617	277.464	229.771	0.828109	-0.272107	0.773138	1
1555	C15orf24	1072.67	990.552	1154.79	1.1658	0.221326	0.416183	1		1555	C15orf24	990.948	925.112	1056.78	1.14233	0.19198	0.708853	1
1556	C15orf27	5.51971	5.8149	5.22451	0.89847	-0.154457	0.993586	1		1556	C15orf27	6.39872	4.65191	8.14553	1.75101	0.808185	0.969762	1
1557	C15orf29	1641.4	946.827	2335.98	2.46717	1.30286	0.00313859	0.264313		1557	C15orf29	1339.99	888.777	1791.2	2.01536	1.01104	0.156782	1
1558	C15orf33	36.634	37.2866	35.9813	0.964992	-0.051411	0.915204	1		1558	C15orf33	49.1704	38.071	60.2697	1.58309	0.66274	0.754014	1
1559	C15orf37	79.0597	70.5579	87.5616	1.24099	0.31149	0.7802	1		1559	C15orf37	71.4203	63.4448	79.3958	1.25142	0.32356	0.858749	1
1560	C15orf38	173.124	183.06	163.188	0.891444	-0.165783	0.695799	1		1560	C15orf38	211.325	246.509	176.142	0.714544	-0.484905	0.614816	1
1561	C15orf39	1173.44	1094.15	1252.73	1.14494	0.195272	0.659476	1		1561	C15orf39	1113.4	1074.59	1152.21	1.07224	0.100623	0.869635	1
1562	C15orf40	507.733	476.915	538.55	1.12924	0.175348	0.66903	1		1562	C15orf40	520.213	476.779	563.648	1.1822	0.241476	0.672662	1
1563	C15orf41	262.794	256.806	268.782	1.04663	0.0657581	0.801282	1		1563	C15orf41	265.429	263.003	267.854	1.01844	0.0263666	0.854142	1
1564	C15orf42	213.084	262.278	163.889	0.624866	-0.678381	0.218555	1		1564	C15orf42	185.543	263.076	108.01	0.410566	-1.28431	0.236481	1
1565	C15orf44	690.454	711.905	669.004	0.939739	-0.0896686	0.84512	1		1565	C15orf44	768.171	797.441	738.901	0.92659	-0.109997	0.886247	1
1566	C15orf48	3241.84	1747.3	4736.37	2.71068	1.43865	0.00402034	0.300097		1566	C15orf48	3204.27	1831.3	4577.24	2.49944	1.32161	0.0340386	1
1567	C15orf52	678.936	409.312	948.56	2.31745	1.21254	0.00332062	0.270303		1567	C15orf52	921.56	704.18	1138.94	1.6174	0.693676	0.222235	1
1568	C15orf56	7.70256	6.82385	8.58128	1.25754	0.330607	0.752327	1		1568	C15orf56	9.8616	9.17759	10.5456	1.14906	0.200455	0.993568	1
1569	C15orf57	180.937	166.993	194.882	1.167	0.222809	0.700832	1		1569	C15orf57	199.912	161.935	237.889	1.46904	0.554872	0.605981	1
1570	C15orf58	40.7066	38.7111	42.7022	1.1031	0.141563	0.758302	1		1570	C15orf58	48.3437	47.4727	49.2146	1.03669	0.0519896	0.978449	1
1571	C15orf59	121.561	122.586	120.537	0.983283	-0.0243213	0.673694	1		1571	C15orf59	173.637	270.376	76.8978	0.284411	-1.81395	0.308044	1
1572	C15orf61	78.9003	83.1283	74.6723	0.898277	-0.154767	0.808485	1		1572	C15orf61	84.474	94.859	74.089	0.781043	-0.356526	0.766105	1
1573	C15orf62	711.779	464.07	959.488	2.06755	1.04792	0.0233576	0.717141		1573	C15orf62	749.474	666.472	832.477	1.24908	0.320867	0.660091	1
1574	C16orf13	523.879	600.417	447.341	0.745051	-0.42459	0.187582	1		1574	C16orf13	437.359	460.683	414.036	0.898745	-0.154016	0.789241	1
1575	C16orf42	918.818	975.732	861.903	0.88334	-0.17896	0.549686	1		1575	C16orf42	911.609	885.746	937.472	1.0584	0.0818829	0.934357	1
1576	C16orf45	77.6328	60.6612	94.6045	1.55955	0.641134	0.622752	1		1576	C16orf45	164.433	183.272	145.594	0.794415	-0.332034	0.606975	1
1577	C16orf46	16.6641	19.9265	13.4017	0.672557	-0.572272	0.595463	1		1577	C16orf46	17.5518	21.0081	14.0955	0.670956	-0.57571	0.833468	1
1578	C16orf48	124.875	131.074	118.676	0.905413	-0.143352	0.724676	1		1578	C16orf48	155.968	163.394	148.542	0.909106	-0.137479	0.839664	1
1579	C16orf5	749.144	466.798	1031.49	2.20971	1.14386	0.000817171	0.118461		1579	C16orf5	731.614	469.859	993.368	2.11418	1.0801	0.0839805	1
1580	C16orf52	204.249	189.569	218.93	1.15488	0.207745	0.461525	1		1580	C16orf52	200.161	184.552	215.769	1.16915	0.225459	0.857364	1
1581	C16orf53	666.198	734.867	597.529	0.813111	-0.298475	0.378493	1		1581	C16orf53	809.995	900.553	719.437	0.798883	-0.323943	0.591476	1
1582	C16orf54	32.0003	25.6062	38.3944	1.49942	0.584403	0.908804	1		1582	C16orf54	59.7953	22.4525	97.138	4.32637	2.11316	0.562073	1
1583	C16orf55	68.3325	72.5016	64.1634	0.884992	-0.176263	0.829493	1		1583	C16orf55	54.4689	61.3446	47.5931	0.775831	-0.366185	0.847976	1
1584	C16orf57	1430.29	1443.92	1416.66	0.981121	-0.0274973	0.679858	1		1584	C16orf57	974.278	897.4	1051.16	1.17133	0.228153	0.767539	1
1585	C16orf58	1117.7	1299.81	935.58	0.719781	-0.47437	0.191751	1		1585	C16orf58	1271.71	1452.96	1090.46	0.750506	-0.414064	0.438561	1
1586	C16orf59	107.272	132.861	81.6836	0.614804	-0.701801	0.3439	1		1586	C16orf59	91.7984	103.628	79.9689	0.771692	-0.373903	0.775776	1
1587	C16orf62	863.711	817.005	910.417	1.11434	0.156183	0.694395	1		1587	C16orf62	929.606	932	927.211	0.994861	-0.0074325	0.97552	1
1588	C16orf7	761.996	706.789	817.203	1.15622	0.209416	0.730524	1		1588	C16orf7	755.263	761.242	749.283	0.984291	-0.0228437	0.87426	1
1589	C16orf70	717.642	627.539	807.745	1.28716	0.364195	0.274118	1		1589	C16orf70	686.729	684.454	689.003	1.00665	0.00955717	0.984556	1
1590	C16orf71	9.56777	9.67899	9.45656	0.977019	-0.0335421	0.88279	1		1590	C16orf71	11.8884	12.6523	11.1244	0.879235	-0.18568	0.929345	1
1591	C16orf72	2276.87	1883.6	2670.14	1.41757	0.503424	0.0888094	1		1591	C16orf72	1951.35	1540.13	2362.56	1.534	0.617298	0.256659	1
1592	C16orf73	13.6377	9.09834	18.1772	1.99785	0.998451	0.473096	1		1592	C16orf73	17.2713	30.0193	4.52329	0.150679	-2.73045	0.447129	1
1593	C16orf74	251.517	310.001	193.033	0.622685	-0.683426	0.232561	1		1593	C16orf74	129.074	87.8941	170.254	1.93703	0.953848	0.374708	1
1594	C16orf79	54.6642	62.5047	46.8237	0.749123	-0.416726	0.477152	1		1594	C16orf79	61.3109	64.9735	57.6483	0.887258	-0.172574	0.858575	1
1595	C16orf80	570.061	640.985	499.137	0.778703	-0.360854	0.259048	1		1595	C16orf80	515.239	518.7	511.778	0.986654	-0.019384	0.945574	1
1596	C16orf86	16.4977	16.5869	16.4085	0.989241	-0.0156066	0.501983	1		1596	C16orf86	27.9477	26.591	29.3045	1.10204	0.140182	0.981442	1
1597	C16orf87	171.44	162.019	180.862	1.1163	0.158721	0.664389	1		1597	C16orf87	172.309	154.125	190.492	1.23595	0.305624	0.770468	1
1598	C16orf88	334.767	362.454	307.08	0.847226	-0.239182	0.55256	1		1598	C16orf88	380.031	418.266	341.796	0.817175	-0.291283	0.725107	1
1599	C16orf91	236.317	244.08	228.554	0.936389	-0.0948203	0.804223	1		1599	C16orf91	245.837	229.664	262.009	1.14084	0.190093	0.826917	1
1600	C16orf93	34.1357	32.5836	35.6878	1.09527	0.131285	0.928895	1		1600	C16orf93	36.055	43.8723	28.2377	0.643634	-0.635687	0.724971	1
1601	C16orf95	33.839	36.5098	31.1681	0.85369	-0.228216	0.477477	1		1601	C16orf95	28.6272	31.141	26.1134	0.838553	-0.254026	0.962153	1
1602	C17orf100	53.4101	52.4883	54.3319	1.03512	0.0498025	0.948282	1		1602	C17orf100	63.5964	57.5623	69.6304	1.20965	0.274595	0.876197	1
1603	C17orf101	370.674	406.692	334.657	0.822878	-0.28125	0.493572	1		1603	C17orf101	446.445	492.444	400.445	0.813178	-0.298356	0.642895	1
1604	C17orf103	606.232	350.182	862.282	2.46238	1.30005	4.67186e-05	0.0171121		1604	C17orf103	643.363	355.476	931.25	2.61973	1.38942	0.0348666	1
1605	C17orf104	7.76113	5.4024	10.1198	1.87321	0.905515	0.534619	1		1605	C17orf104	7.83977	7.40992	8.26963	1.11602	0.158365	1	1
1606	C17orf107	70.3829	37.3312	103.435	2.77073	1.47027	0.381131	1		1606	C17orf107	76.4973	70.3479	82.6467	1.17483	0.232449	1	1
1607	C17orf108	36.488	35.9491	37.0269	1.02998	0.0426203	0.655691	1		1607	C17orf108	58.1485	48.4598	67.8373	1.39987	0.48529	0.859594	1
1608	C17orf109	549.586	482.719	616.454	1.27704	0.352809	0.536677	1		1608	C17orf109	636.514	637.197	635.831	0.997856	-0.00309648	0.809537	1
1609	C17orf28	123.576	125.363	121.789	0.971492	-0.0417257	0.944429	1		1609	C17orf28	584.541	727.944	441.138	0.606005	-0.722598	0.686513	1
1610	C17orf39	532.398	438.721	626.075	1.42705	0.513033	0.102777	1		1610	C17orf39	580.586	499.39	661.782	1.32518	0.406189	0.532566	1
1611	C17orf48	97.1262	99.041	95.2114	0.961333	-0.0568925	0.887387	1		1611	C17orf48	102.804	90.5422	115.066	1.27086	0.345801	0.77711	1
1612	C17orf51	129.175	126.877	131.472	1.03622	0.0513307	0.971948	1		1612	C17orf51	120.119	125.347	114.892	0.916588	-0.125655	0.850564	1
1613	C17orf53	110.537	131.276	89.7974	0.684034	-0.54786	0.425411	1		1613	C17orf53	99.5761	99.5221	99.6302	1.00109	0.0015656	1	1
1614	C17orf56	328.104	349.36	306.847	0.878311	-0.187196	0.572968	1		1614	C17orf56	360.239	394.513	325.965	0.826247	-0.275354	0.63389	1
1615	C17orf57	18.8433	16.0423	21.6442	1.3492	0.432104	0.993489	1		1615	C17orf57	26.986	32.1507	21.8213	0.67872	-0.559112	0.78374	1
1616	C17orf58	145.402	142.417	148.386	1.04191	0.0592358	0.956808	1		1616	C17orf58	157.382	147.298	167.466	1.13692	0.185126	0.849992	1
1617	C17orf59	403.367	359.875	446.859	1.2417	0.312322	0.392906	1		1617	C17orf59	426.391	366.581	486.202	1.32632	0.407425	0.580272	1
1618	C17orf61	312.803	319.657	305.949	0.957117	-0.0632335	0.814477	1		1618	C17orf61	301.021	278.371	323.672	1.16273	0.217522	0.73727	1
1619	C17orf62	1031.48	1040.64	1022.31	0.982383	-0.0256422	0.792246	1		1619	C17orf62	1140.23	1126.72	1153.73	1.02397	0.0341768	0.898585	1
1620	C17orf63	700.704	503.453	897.955	1.78359	0.834786	0.00717473	0.41473		1620	C17orf63	753.602	543.838	963.365	1.77142	0.824907	0.206341	1
1621	C17orf65	94.07	85.6957	102.444	1.19544	0.257545	0.549362	1		1621	C17orf65	100.601	94.5627	106.638	1.1277	0.173385	0.93053	1
1622	C17orf67	4.06884	4.79873	3.33895	0.695798	-0.523259	0.814972	1		1622	C17orf67	2.78298	2.34086	3.2251	1.37774	0.462306	1	1
1623	C17orf69	58.2766	56.9689	59.5842	1.04591	0.0647565	0.755522	1		1623	C17orf69	66.4313	73.9412	58.9213	0.796867	-0.327589	0.793949	1
1624	C17orf70	573.323	639.08	507.567	0.794215	-0.332399	0.300114	1		1624	C17orf70	630.212	704.996	555.428	0.787846	-0.344014	0.559539	1
1625	C17orf72	72.6059	57.381	87.8308	1.53066	0.614154	0.523155	1		1625	C17orf72	193.345	104.305	282.385	2.70731	1.43686	0.534477	1
1626	C17orf75	285.089	338.731	231.448	0.683279	-0.549454	0.191545	1		1626	C17orf75	265.768	269.164	262.372	0.974764	-0.036875	1	1
1627	C17orf79	397.087	404.266	389.909	0.964487	-0.0521658	0.946511	1		1627	C17orf79	377.551	295.361	459.742	1.55655	0.638348	0.506458	1
1628	C17orf80	338.185	363.494	312.875	0.860745	-0.216342	0.551363	1		1628	C17orf80	407.557	455.422	359.693	0.789802	-0.340437	0.579458	1
1629	C17orf81	502.26	528.42	476.099	0.900986	-0.150424	0.871254	1		1629	C17orf81	418.34	400.99	435.69	1.08653	0.119734	0.921188	1
1630	C17orf82	6.76221	5.01348	8.51094	1.69761	0.763506	0.626844	1		1630	C17orf82	12.1096	5.31131	18.9078	3.55991	1.83184	0.734558	1
1631	C17orf85	843.061	828.976	857.146	1.03398	0.0482115	0.82179	1		1631	C17orf85	926.691	992.465	860.917	0.867453	-0.205143	0.69545	1
1632	C17orf89	365.306	333.791	396.822	1.18883	0.249545	0.484988	1		1632	C17orf89	371.025	279.15	462.899	1.65824	0.729657	0.38522	1
1633	C17orf90	210.482	232.267	188.698	0.812417	-0.299708	0.589486	1		1633	C17orf90	216.254	185.651	246.856	1.32968	0.411076	0.686841	1
1634	C17orf96	202.769	175.752	229.785	1.30744	0.386741	0.258512	1		1634	C17orf96	123.656	115.635	131.677	1.13873	0.187422	0.959588	1
1635	C17orf97	85.1575	93.2239	77.0911	0.826946	-0.274135	0.411749	1		1635	C17orf97	74.3946	75.4858	73.3034	0.971088	-0.0423254	0.961785	1
1636	C17orf99	5.18134	3.94816	6.41452	1.62469	0.700161	0.807725	1		1636	C17orf99	3.16597	3.54477	2.78716	0.786274	-0.346896	0.936057	1
1637	C18orf1	101.754	88.5122	114.997	1.29922	0.377642	0.778505	1		1637	C18orf1	185.922	229.78	142.063	0.618259	-0.693718	0.551643	1
1638	C18orf21	272.444	241.439	303.449	1.25683	0.329795	0.475067	1		1638	C18orf21	529.367	441.635	617.1	1.39731	0.482649	0.688663	1
1639	C18orf25	1967.26	1614.05	2320.48	1.43767	0.523737	0.191887	1		1639	C18orf25	1920.08	1425.78	2414.38	1.69338	0.759902	0.256565	1
1640	C18orf26	543.845	807.704	279.986	0.346645	-1.52847	0.0319206	0.816985		1640	C18orf26	724.845	944.569	505.121	0.534763	-0.903028	0.592115	1
1641	C18orf32	24.4058	21.0595	27.752	1.31779	0.398117	0.578406	1		1641	C18orf32	24.1379	20.8624	27.4133	1.31401	0.393972	0.934745	1
1642	C18orf34	1.24316	0.664867	1.82145	2.73958	1.45395	0.727068	1		1642	C18orf34	12.7277	13.558	11.8974	0.87752	-0.188496	0.956845	1
1643	C18orf54	77.2842	94.9894	59.579	0.627217	-0.672964	0.345555	1		1643	C18orf54	81.6291	87.5214	75.7368	0.865351	-0.208642	0.879588	1
1644	C18orf56	73.9704	67.3221	80.6188	1.19751	0.260036	0.606855	1		1644	C18orf56	105.032	114.963	95.1004	0.827227	-0.273644	0.814134	1
1645	C18orf8	571.339	513.12	629.558	1.22692	0.295042	0.385635	1		1645	C18orf8	582.238	553.782	610.695	1.10277	0.141135	0.877442	1
1646	C19orf10	1346.11	1309.35	1382.86	1.05614	0.0788053	0.706388	1		1646	C19orf10	1082.71	981.865	1183.55	1.20541	0.269518	0.633527	1
1647	C19orf12	301.99	300.588	303.392	1.00933	0.013396	0.859161	1		1647	C19orf12	322.21	297.062	347.358	1.16931	0.225658	0.838666	1
1648	C19orf18	6.12817	4.27028	7.98606	1.87015	0.903152	0.485524	1		1648	C19orf18	5.9008	4.44853	7.35307	1.65292	0.725019	0.982975	1
1649	C19orf21	437.909	337.532	538.285	1.59477	0.673347	0.0538022	0.948919		1649	C19orf21	525.498	345.663	705.332	2.04052	1.02894	0.251413	1
1650	C19orf24	563.326	574.289	552.364	0.961823	-0.0561569	1	1		1650	C19orf24	500.398	431.571	569.225	1.31896	0.3994	0.600034	1
1651	C19orf25	417.137	366.944	467.33	1.27357	0.348883	0.333963	1		1651	C19orf25	432.849	405.748	459.95	1.13359	0.180895	0.82422	1
1652	C19orf26	50.3073	36.7938	63.8209	1.73456	0.794568	0.101955	1		1652	C19orf26	53.0106	39.1672	66.854	1.70689	0.77137	0.758431	1
1653	C19orf29	452.4	471.443	433.356	0.919212	-0.12153	0.752476	1		1653	C19orf29	456.581	494.803	418.359	0.845506	-0.242113	0.68813	1
1654	C19orf33	2543.19	2214.19	2872.19	1.29717	0.375369	0.21138	1		1654	C19orf33	2660.92	2242.39	3079.45	1.37329	0.457636	0.283311	1
1655	C19orf35	10.5443	3.08657	18.0021	5.8324	2.54409	0.613298	1		1655	C19orf35	10.0126	7.96916	12.056	1.51283	0.597246	0.98961	1
1656	C19orf38	53.4374	16.7937	90.0811	5.36398	2.4233	0.546743	1		1656	C19orf38	34.7635	26.7225	42.8045	1.60182	0.679709	0.904121	1
1657	C19orf40	49.9648	52.1995	47.7301	0.914378	-0.129137	0.838594	1		1657	C19orf40	46.5683	39.4663	53.6702	1.3599	0.443498	0.856949	1
1658	C19orf42	896.583	911.105	882.061	0.968122	-0.0467386	0.8946	1		1658	C19orf42	995.978	950.582	1041.37	1.09551	0.131607	0.780907	1
1659	C19orf43	1988.74	2071.26	1906.22	0.920319	-0.119794	0.538371	1		1659	C19orf43	1741.92	1579.67	1904.18	1.20543	0.269544	0.655876	1
1660	C19orf44	194.844	201.617	188.07	0.932806	-0.10035	0.808962	1		1660	C19orf44	206.66	234.405	178.915	0.763273	-0.389729	0.673822	1
1661	C19orf46	14.5686	17.405	11.7322	0.674072	-0.569026	0.575162	1		1661	C19orf46	39.8028	38.4613	41.1443	1.06976	0.0972818	1	1
1662	C19orf47	318.552	312.745	324.36	1.03714	0.0526063	0.807839	1		1662	C19orf47	330.747	321.929	339.564	1.05478	0.0769406	0.935099	1
1663	C19orf48	909.152	1021.55	796.752	0.779943	-0.35856	0.448664	1		1663	C19orf48	903.099	885.608	920.59	1.0395	0.0558907	1	1
1664	C19orf51	24.9527	22.5799	27.3254	1.21016	0.275201	0.850325	1		1664	C19orf51	21.5711	12.1203	31.0218	2.55949	1.35585	0.672803	1
1665	C19orf52	288.455	309.126	267.784	0.866263	-0.207122	0.739394	1		1665	C19orf52	251.427	254.933	247.92	0.97249	-0.0402444	0.947071	1
1666	C19orf53	1168.68	1174.87	1162.49	0.989467	-0.0152772	0.709162	1		1666	C19orf53	1922.77	1810.72	2034.82	1.12376	0.168333	1	1
1667	C19orf54	171.964	185.763	158.164	0.85143	-0.232041	0.613649	1		1667	C19orf54	231.22	266.553	195.887	0.734889	-0.444402	0.56865	1
1668	C19orf55	82.0777	87.2276	76.9278	0.88192	-0.18128	0.78554	1		1668	C19orf55	95.9714	107.691	84.2514	0.782341	-0.35413	0.730285	1
1669	C19orf57	62.0152	69.5101	54.5202	0.784349	-0.350432	0.462109	1		1669	C19orf57	80.8034	102.676	58.9304	0.573943	-0.801021	0.583302	1
1670	C19orf59	111.879	7.18601	216.572	30.138	4.91351	0.30701	1		1670	C19orf59	16.7098	3.34823	30.0714	8.98127	3.16692	0.487002	1
1671	C19orf6	3040.43	2982	3098.87	1.03919	0.0554652	0.714468	1		1671	C19orf6	3050.03	3147.74	2952.33	0.937921	-0.0924619	0.788682	1
1672	C19orf60	346.493	364.785	328.2	0.899709	-0.15247	0.530233	1		1672	C19orf60	357.147	309.161	405.133	1.31043	0.390036	0.70296	1
1673	C19orf63	1933.13	1963.56	1902.7	0.969006	-0.0454224	0.917088	1		1673	C19orf63	2008.13	1952.57	2063.69	1.05691	0.0798562	0.893176	1
1674	C19orf66	679.265	601.436	757.093	1.25881	0.33206	0.36219	1		1674	C19orf66	619.52	533.784	705.256	1.32124	0.401893	0.51815	1
1675	C19orf70	561.71	624.449	498.971	0.799058	-0.323628	0.339134	1		1675	C19orf70	522.636	549.772	495.501	0.901284	-0.149946	0.905404	1
1676	C19orf71	37.2512	37.9304	36.572	0.964185	-0.0526174	0.987121	1		1676	C19orf71	32.3742	42.7332	22.0153	0.51518	-0.956852	0.649083	1
1677	C19orf73	19.5243	21.1169	17.9318	0.849169	-0.235876	0.92815	1		1677	C19orf73	21.5783	23.0794	20.0771	0.869914	-0.201054	0.968984	1
1678	C19orf76	15.858	15.7487	15.9672	1.01387	0.0198764	0.865102	1		1678	C19orf76	25.179	24.3734	25.9845	1.0661	0.0923407	0.984456	1
1679	C19orf79	453.424	468.644	438.205	0.935049	-0.096886	0.652964	1		1679	C19orf79	443.747	440.037	447.456	1.01686	0.0241204	0.928588	1
1680	C19orf81	6.78969	6.39159	7.1878	1.12457	0.169375	0.886301	1		1680	C19orf81	3.99509	4.08013	3.91006	0.958318	-0.0614239	0.942717	1
1681	C1D	433.83	431.966	435.694	1.00863	0.0123988	0.987282	1		1681	C1D	472.296	394.28	550.312	1.39574	0.481028	0.49051	1
1682	C1GALT1	950.017	923.275	976.759	1.05793	0.0812409	0.671596	1		1682	C1GALT1	1026.21	964.567	1087.86	1.12782	0.173537	0.692697	1
1683	C1GALT1C1	542.275	570.631	513.92	0.900616	-0.151016	0.75541	1		1683	C1GALT1C1	558.35	498.475	618.225	1.24023	0.310611	0.598199	1
1684	C1orf101	10.3979	8.33409	12.4617	1.49527	0.580404	0.547071	1		1684	C1orf101	6.88009	6.28961	7.47057	1.18776	0.248248	1	1
1685	C1orf106	2242.85	2205.62	2280.09	1.03376	0.0479052	0.756701	1		1685	C1orf106	2308.26	2283.14	2333.38	1.022	0.0313989	0.75869	1
1686	C1orf109	283.519	301.005	266.034	0.88382	-0.178176	0.690696	1		1686	C1orf109	272.02	296.551	247.488	0.834556	-0.260919	0.777742	1
1687	C1orf110	351.921	488.867	214.976	0.439743	-1.18527	0.400851	1		1687	C1orf110	410.553	513.313	307.793	0.59962	-0.73788	0.695785	1
1688	C1orf111	3.54702	1.28899	5.80506	4.50358	2.17107	0.275098	1		1688	C1orf111	6.7681	10.6738	2.86237	0.268167	-1.8988	0.78778	1
1689	C1orf112	205.729	228.04	183.418	0.804322	-0.314156	0.662811	1		1689	C1orf112	205.022	211.767	198.277	0.936296	-0.094964	0.946153	1
1690	C1orf114	4.853	2.75761	6.9484	2.51972	1.33327	0.509185	1		1690	C1orf114	7.45986	7.88248	7.03724	0.89277	-0.163639	0.936974	1
1691	C1orf115	200.451	199.157	201.745	1.01299	0.0186223	0.739678	1		1691	C1orf115	223.295	186.835	259.756	1.39029	0.47539	0.643855	1
1692	C1orf116	9206.79	6348.26	12065.3	1.90057	0.926434	0.0479202	0.919297		1692	C1orf116	10362.7	7515.47	13209.8	1.75769	0.813678	0.272666	1
1693	C1orf122	933.717	730.87	1136.56	1.55508	0.636993	0.166137	1		1693	C1orf122	970.65	825.613	1115.69	1.35134	0.434393	0.527779	1
1694	C1orf123	391.841	372.515	411.168	1.10376	0.14243	0.954573	1		1694	C1orf123	442.533	418.47	466.597	1.11501	0.157052	0.887487	1
1695	C1orf124	318.217	301.748	334.686	1.10916	0.149464	0.662293	1		1695	C1orf124	307.943	285.361	330.526	1.15827	0.211975	0.778449	1
1696	C1orf130	7.39673	3.73824	11.0552	2.95734	1.5643	0.280024	1		1696	C1orf130	11.5192	8.16215	14.8763	1.8226	0.865998	0.941355	1
1697	C1orf131	287.962	326.151	249.774	0.765824	-0.384915	0.37815	1		1697	C1orf131	261.319	264.275	258.363	0.97763	-0.0326397	0.997719	1
1698	C1orf133	16.5606	21.3068	11.8143	0.554486	-0.850778	0.569145	1		1698	C1orf133	17.662	18.8324	16.4916	0.8757	-0.191492	0.96252	1
1699	C1orf135	83.7136	96.1018	71.3254	0.742186	-0.430147	0.500944	1		1699	C1orf135	73.8431	92.1639	55.5223	0.60243	-0.731136	0.682746	1
1700	C1orf144	3167.48	3069.8	3265.16	1.06364	0.0890068	0.976423	1		1700	C1orf144	3309.53	3222.45	3396.62	1.05405	0.0759412	0.882245	1
1701	C1orf159	226.542	226.422	226.662	1.00106	0.00152814	0.966482	1		1701	C1orf159	246.826	255.265	238.387	0.933881	-0.0986899	0.900587	1
1702	C1orf162	152.988	57.8908	248.084	4.28538	2.09942	0.620136	1		1702	C1orf162	151.496	122.3	180.693	1.47746	0.563121	0.918131	1
1703	C1orf168	8.87391	13.0226	4.72524	0.36285	-1.46255	0.335913	1		1703	C1orf168	15.9416	16.7801	15.1031	0.900058	-0.15191	0.963622	1
1704	C1orf170	231.128	209.504	252.752	1.20643	0.270743	0.567592	1		1704	C1orf170	267.963	297.508	238.418	0.801384	-0.319434	0.842683	1
1705	C1orf172	469.25	504.611	433.889	0.859848	-0.217846	0.650279	1		1705	C1orf172	563.123	579.234	547.012	0.94437	-0.0825754	1	1
1706	C1orf174	368.187	409.281	327.092	0.799188	-0.323393	0.352821	1		1706	C1orf174	389.333	413.469	365.196	0.883248	-0.179109	0.807919	1
1707	C1orf177	487.74	371.296	604.184	1.62723	0.702418	0.171119	1		1707	C1orf177	422.157	355.426	488.888	1.3755	0.459954	0.566082	1
1708	C1orf182	6.01363	5.10241	6.92485	1.35717	0.440603	0.720324	1		1708	C1orf182	7.94997	6.91395	8.98599	1.29969	0.378168	0.991888	1
1709	C1orf186	30.7716	49.9656	11.5776	0.231711	-2.1096	0.261236	1		1709	C1orf186	9.97036	4.98233	14.9584	3.00229	1.58606	0.817095	1
1710	C1orf192	53.9195	62.9712	44.8678	0.712514	-0.48901	0.470767	1		1710	C1orf192	70.2152	86.1093	54.3211	0.630839	-0.664656	0.691439	1
1711	C1orf198	776.078	774.727	777.429	1.00349	0.005023	0.995815	1		1711	C1orf198	972.086	1097.32	846.855	0.77175	-0.373794	0.476667	1
1712	C1orf201	253.699	262.506	244.892	0.932901	-0.100204	0.901869	1		1712	C1orf201	206.047	165.261	246.833	1.4936	0.578791	0.495776	1
1713	C1orf204	149.713	69.4444	229.982	3.31174	1.72759	0.286033	1		1713	C1orf204	112.862	51.822	173.902	3.35576	1.74664	0.25413	1
1714	C1orf21	1012.07	1200.26	823.874	0.686414	-0.54285	0.0927658	1		1714	C1orf21	980.544	1147.84	813.251	0.708508	-0.497145	0.496987	1
1715	C1orf210	177.058	177.607	176.509	0.993817	-0.00894728	0.947549	1		1715	C1orf210	179.806	177.385	182.227	1.02729	0.0388491	0.890126	1
1716	C1orf212	743.995	743.243	744.748	1.00203	0.00291935	0.943608	1		1716	C1orf212	743.822	719.404	768.241	1.06789	0.0947573	0.891021	1
1717	C1orf213	31.311	35.9937	26.6284	0.739808	-0.434776	0.517145	1		1717	C1orf213	41.4406	50.8475	32.0338	0.629998	-0.66658	0.775365	1
1718	C1orf216	170.294	152.199	188.39	1.23778	0.307756	0.518976	1		1718	C1orf216	153.425	138.431	168.419	1.21663	0.282889	0.940505	1
1719	C1orf220	5.27307	4.82528	5.72086	1.1856	0.24562	0.913864	1		1719	C1orf220	4.41972	5.73599	3.10345	0.541049	-0.88617	0.893888	1
1720	C1orf226	283.512	344.853	222.172	0.644252	-0.634304	0.495723	1		1720	C1orf226	392.235	502.434	282.035	0.561336	-0.833063	0.532868	1
1721	C1orf228	8.43269	5.25741	11.608	2.20793	1.14269	0.839771	1		1721	C1orf228	10.8198	8.37882	13.2607	1.58265	0.66234	0.992685	1
1722	C1orf229	4.96777	3.03178	6.90376	2.27713	1.18722	0.51331	1		1722	C1orf229	3.92885	4.12758	3.73012	0.903705	-0.146076	0.945752	1
1723	C1orf233	218.282	271.873	164.692	0.605767	-0.723166	0.0930888	1		1723	C1orf233	167.319	241.107	93.5305	0.387921	-1.36616	0.202421	1
1724	C1orf27	573.632	601.372	545.893	0.907745	-0.139641	0.8303	1		1724	C1orf27	570.124	541.455	598.792	1.10589	0.145213	0.816383	1
1725	C1orf31	691.349	771.494	611.204	0.792234	-0.336001	0.639202	1		1725	C1orf31	415.243	362.35	468.135	1.29194	0.369541	0.565617	1
1726	C1orf35	377.502	401.132	353.871	0.882182	-0.180851	0.847932	1		1726	C1orf35	389.536	380.838	398.234	1.04568	0.0644384	1	1
1727	C1orf38	672.882	330.67	1015.09	3.06981	1.61815	0.278844	1		1727	C1orf38	520.629	365.061	676.196	1.85228	0.889303	0.399499	1
1728	C1orf43	3663.49	3900.14	3426.85	0.878648	-0.186642	0.593295	1		1728	C1orf43	3680.56	3537.92	3823.2	1.08063	0.111876	0.753796	1
1729	C1orf50	136.811	134.354	139.267	1.03657	0.0518144	0.990585	1		1729	C1orf50	135.94	125.081	146.799	1.17362	0.23097	0.84244	1
1730	C1orf51	105.86	112.416	99.3042	0.883366	-0.178916	0.814517	1		1730	C1orf51	79.5131	113.43	45.5957	0.40197	-1.31484	0.413427	1
1731	C1orf52	327.323	339.452	315.195	0.928539	-0.106965	0.731233	1		1731	C1orf52	329.931	314.881	344.981	1.09559	0.131709	0.907433	1
1732	C1orf53	33.5382	35.2682	31.8082	0.901897	-0.148965	0.911032	1		1732	C1orf53	29.2835	26.2488	32.3182	1.23123	0.300098	0.886927	1
1733	C1orf54	77.2699	64.5889	89.9509	1.39267	0.477851	1	1		1733	C1orf54	114.855	79.0352	150.675	1.90643	0.930876	0.602073	1
1734	C1orf55	622.133	630.22	614.047	0.974336	-0.0375087	0.904395	1		1734	C1orf55	629.833	605.182	654.483	1.08147	0.112988	0.864597	1
1735	C1orf56	443.673	424.68	462.666	1.08945	0.123597	0.789321	1		1735	C1orf56	466.188	425.211	507.166	1.19274	0.254279	0.707623	1
1736	C1orf61	5.77961	4.3899	7.16931	1.63313	0.707644	0.705388	1		1736	C1orf61	218.846	434.515	3.17673	0.00731097	-7.09572	0.11154	1
1737	C1orf63	522.545	520.46	524.63	1.00801	0.0115123	0.743321	1		1737	C1orf63	634.309	604.11	664.508	1.09998	0.137475	0.932231	1
1738	C1orf64	0.120131	0	0.240262	Inf	Inf	0.893293	1		1738	C1orf64	12.066	23.6313	0.500837	0.0211938	-5.56021	0.281997	1
1739	C1orf65	3.15973	4.26898	2.05047	0.480319	-1.05793	0.713957	1		1739	C1orf65	4.41447	2.74598	6.08295	2.21522	1.14745	0.925817	1
1740	C1orf68	18.1862	11.6671	24.7052	2.11751	1.08237	0.390465	1		1740	C1orf68	3.20466	2.92969	3.47963	1.18771	0.248186	1	1
1741	C1orf74	239.279	188.225	290.332	1.54247	0.625243	0.0802936	1		1741	C1orf74	221.849	191.019	252.68	1.3228	0.403592	0.584357	1
1742	C1orf85	1012.27	1041.88	982.649	0.943145	-0.0844479	0.649341	1		1742	C1orf85	896.257	809.917	982.598	1.21321	0.278826	0.626867	1
1743	C1orf86	607.309	582.817	631.801	1.08405	0.116427	0.847577	1		1743	C1orf86	671.776	629.231	714.32	1.13523	0.182981	0.785068	1
1744	C1orf88	11.836	4.61635	19.0557	4.12788	2.0454	0.123846	1		1744	C1orf88	22.7273	5.91539	39.5392	6.68412	2.74074	0.393067	1
1745	C1orf9	1315.93	1106.86	1525.01	1.37779	0.462354	0.063495	1		1745	C1orf9	1442.95	1290.89	1595.01	1.23559	0.305198	0.552608	1
1746	C1orf95	7.13902	5.012	9.26603	1.84877	0.886564	0.549902	1		1746	C1orf95	75.3969	9.74171	141.052	14.4792	3.85591	0.364984	1
1747	C1orf96	256.567	290.284	222.85	0.767697	-0.381391	0.285995	1		1747	C1orf96	254.636	301.242	208.03	0.690575	-0.53413	0.496158	1
1748	C1QA	1215.98	786.781	1645.18	2.09103	1.06421	0.639799	1		1748	C1QA	1327.43	1357.88	1296.98	0.95515	-0.0662008	0.799268	1
1749	C1QB	1415.17	939.969	1890.38	2.01111	1.00799	0.522597	1		1749	C1QB	1567.02	1729.43	1404.6	0.812175	-0.300138	0.710623	1
1750	C1QBP	2615.4	2734.37	2496.43	0.912982	-0.131341	0.87685	1		1750	C1QBP	2278.14	2270.06	2286.23	1.00712	0.0102396	0.997981	1
1751	C1QC	1177.04	796.552	1557.53	1.95534	0.967416	0.630459	1		1751	C1QC	1402.17	1662.56	1141.78	0.686759	-0.542124	0.629091	1
1752	C1QL1	27.2905	40.3474	14.2337	0.352778	-1.50317	0.539831	1		1752	C1QL1	109.945	206.314	13.5747	0.0657964	-3.92585	0.192283	1
1753	C1QL3	5.48438	5.53121	5.43756	0.983069	-0.0246361	0.716203	1		1753	C1QL3	12.3188	12.8733	11.7643	0.913857	-0.12996	0.9835	1
1754	C1QTNF1	408.166	452.095	364.237	0.805665	-0.311748	0.445126	1		1754	C1QTNF1	269.462	237.672	301.252	1.26751	0.341999	0.882186	1
1755	C1QTNF2	10.497	10.3207	10.6732	1.03415	0.0484431	0.980598	1		1755	C1QTNF2	22.0622	21.1825	22.9419	1.08306	0.115115	0.950777	1
1756	C1QTNF3	18.0347	23.7634	12.3061	0.517857	-0.949373	0.180298	1		1756	C1QTNF3	18.2177	23.2804	13.155	0.565067	-0.823507	0.783585	1
1757	C1QTNF6	275.53	304.479	246.582	0.809851	-0.304272	0.43436	1		1757	C1QTNF6	226.654	176.963	276.344	1.56159	0.643016	0.560279	1
1758	C1QTNF7	7.54516	5.86557	9.22476	1.5727	0.653241	0.578184	1		1758	C1QTNF7	12.299	5.68952	18.9085	3.32339	1.73266	0.795169	1
1759	C1QTNF9B	15.6512	15.8063	15.4961	0.980375	-0.0285947	0.927143	1		1759	C1QTNF9B	70.0493	83.3039	56.7947	0.681777	-0.552628	0.730802	1
1760	C1R	3378.72	4252.82	2504.63	0.588934	-0.763822	0.119716	1		1760	C1R	2350.74	1170.74	3530.75	3.01583	1.59256	0.429128	1
1761	C1RL	605.615	743.08	468.15	0.630013	-0.666546	0.06142	0.999712		1761	C1RL	512.47	393.307	631.632	1.60595	0.683427	0.364868	1
1762	C1S	4794.76	6433.23	3156.28	0.490621	-1.02732	0.15735	1		1762	C1S	2978.44	1203.94	4752.94	3.94782	1.98105	0.425688	1
1763	C2	376.373	289.523	463.222	1.59995	0.678026	0.792688	1		1763	C2	403.882	234.271	573.494	2.44799	1.2916	0.607736	1
1764	C20orf11	2926.94	2809.01	3044.86	1.08396	0.116315	0.703526	1		1764	C20orf11	3500.05	3476.45	3523.65	1.01357	0.0194522	0.958978	1
1765	C20orf111	953.616	902.368	1004.86	1.11359	0.155214	0.629449	1		1765	C20orf111	745.563	659.106	832.02	1.26235	0.336107	0.605877	1
1766	C20orf112	144.389	134.776	154.001	1.14264	0.192374	0.96015	1		1766	C20orf112	206.762	198.936	214.588	1.07868	0.109267	0.927444	1
1767	C20orf118	281.91	237.011	326.81	1.37889	0.463502	0.377711	1		1767	C20orf118	328.466	297.22	359.713	1.21026	0.275317	0.56383	1
1768	C20orf132	234.722	220.521	248.923	1.12879	0.174781	0.623581	1		1768	C20orf132	211.111	227.015	195.207	0.859886	-0.217782	0.822004	1
1769	C20orf151	193.576	191.745	195.407	1.0191	0.0272939	0.942762	1		1769	C20orf151	215.628	242.53	188.727	0.778157	-0.361866	0.805766	1
1770	C20orf160	40.6776	17.0511	64.304	3.77126	1.91505	0.503404	1		1770	C20orf160	73.5156	59.9427	87.0886	1.45286	0.538901	0.788031	1
1771	C20orf194	437.832	420.054	455.609	1.08464	0.117222	0.764945	1		1771	C20orf194	495.673	585.226	406.121	0.693956	-0.527085	0.41294	1
1772	C20orf195	4.20177	4.09502	4.30853	1.05214	0.0733244	0.858134	1		1772	C20orf195	4.19903	0.83883	7.55923	9.01163	3.17179	0.830118	1
1773	C20orf196	61.774	61.6669	61.8811	1.00347	0.00500343	0.962304	1		1773	C20orf196	75.6299	71.8995	79.3604	1.10377	0.142438	0.941297	1
1774	C20orf197	10.3319	2.01918	18.6446	9.23377	3.20692	0.0116046	0.531314		1774	C20orf197	18.0053	7.46224	28.5484	3.82571	1.93573	0.608511	1
1775	C20orf20	488.188	559.637	416.74	0.744662	-0.425343	0.271754	1		1775	C20orf20	337.84	348.312	327.368	0.93987	-0.0894663	0.886762	1
1776	C20orf202	6.054	4.75647	7.35152	1.54558	0.62815	0.610832	1		1776	C20orf202	10.6454	5.09639	16.1944	3.17763	1.66795	0.80927	1
1777	C20orf24	475.343	358.52	592.166	1.6517	0.72395	0.030365	0.801088		1777	C20orf24	413.724	291.491	535.958	1.83868	0.878668	0.398285	1
1778	C20orf27	539.371	638	440.742	0.690819	-0.533621	0.17968	1		1778	C20orf27	429.935	481.459	378.412	0.785969	-0.347456	0.596079	1
1779	C20orf29	193.124	202.389	183.858	0.908437	-0.138541	0.66947	1		1779	C20orf29	200.441	221.335	179.547	0.8112	-0.30187	0.727414	1
1780	C20orf3	1976.41	2142.57	1810.24	0.844889	-0.243166	0.49932	1		1780	C20orf3	1523.53	1749.48	1297.57	0.741689	-0.431113	0.362807	1
1781	C20orf30	1400.59	1367.9	1433.29	1.0478	0.0673642	0.985199	1		1781	C20orf30	1456.02	1251.26	1660.78	1.32729	0.40848	0.509753	1
1782	C20orf4	769.986	780.646	759.325	0.972689	-0.0399495	0.908649	1		1782	C20orf4	808.111	782.19	834.033	1.06628	0.0925847	0.918058	1
1783	C20orf43	1933.98	1923.17	1944.78	1.01124	0.0161211	0.837967	1		1783	C20orf43	2159.84	2089.89	2229.78	1.06694	0.0934749	0.914449	1
1784	C20orf54	361.401	275.634	447.168	1.62233	0.698063	0.0353097	0.835212		1784	C20orf54	322.97	315.969	329.971	1.04431	0.0625556	0.848324	1
1785	C20orf7	148.409	157.772	139.045	0.881306	-0.182285	0.74738	1		1785	C20orf7	162.047	175.504	148.591	0.846655	-0.240155	0.855672	1
1786	C20orf72	520.877	581.614	460.14	0.791143	-0.33799	0.342967	1		1786	C20orf72	498.046	527.903	468.19	0.886885	-0.17318	0.83085	1
1787	C20orf94	37.2909	43.1106	31.4713	0.730013	-0.454006	0.594085	1		1787	C20orf94	34.3344	44.7119	23.9568	0.535805	-0.900221	0.742304	1
1788	C20orf96	40.28	43.863	36.6969	0.836627	-0.257343	0.577978	1		1788	C20orf96	60.5617	74.9943	46.1292	0.615103	-0.701101	0.610751	1
1789	C21orf119	53.4697	56.251	50.6884	0.90111	-0.150225	0.780518	1		1789	C21orf119	57.5919	55.3904	59.7934	1.07949	0.11035	0.98263	1
1790	C21orf2	198.759	178.298	219.22	1.22952	0.29809	0.660507	1		1790	C21orf2	246.144	250.581	241.708	0.96459	-0.0520116	0.872623	1
1791	C21orf33	1283.66	1289.96	1277.37	0.990236	-0.014155	0.861	1		1791	C21orf33	1498.51	1532.42	1464.59	0.955738	-0.0653126	1	1
1792	C21orf49	3.50437	2.63739	4.37135	1.65745	0.728969	0.778283	1		1792	C21orf49	7.52702	6.48694	8.5671	1.32067	0.401269	0.994695	1
1793	C21orf56	102.54	95.3836	109.697	1.15006	0.201713	0.641201	1		1793	C21orf56	81.7242	78.8683	84.5801	1.07242	0.100873	0.930892	1
1794	C21orf58	56.1624	67.4391	44.8857	0.665573	-0.587332	0.426519	1		1794	C21orf58	62.9672	89.6578	36.2765	0.40461	-1.30539	0.429654	1
1795	C21orf59	655.598	622.952	688.244	1.10481	0.1438	0.660424	1		1795	C21orf59	756.144	705.686	806.602	1.143	0.19283	0.712985	1
1796	C21orf63	233.28	274.317	192.243	0.700805	-0.512915	0.321619	1		1796	C21orf63	221.533	201.161	241.905	1.20254	0.266085	0.72645	1
1797	C21orf67	27.5481	21.2108	33.8853	1.59755	0.675864	0.559047	1		1797	C21orf67	28.5291	25.8614	31.1968	1.20631	0.270598	0.911118	1
1798	C21orf7	78.5278	51.8856	105.17	2.02696	1.01932	0.207513	1		1798	C21orf7	87.7682	63.2589	112.277	1.77489	0.827727	0.527368	1
1799	C21orf88	5.56194	2.46941	8.65447	3.50466	1.80928	0.342255	1		1799	C21orf88	9.73704	3.1063	16.3678	5.26922	2.39759	0.668006	1
1800	C21orf91	607.502	631.188	583.817	0.92495	-0.112553	0.607141	1		1800	C21orf91	571.893	605.25	538.536	0.889775	-0.168488	0.851066	1
1801	C22orf13	1458.56	1373.79	1543.33	1.1234	0.167877	0.695096	1		1801	C22orf13	1442.44	1369.84	1515.03	1.10599	0.14534	0.807106	1
1802	C22orf15	37.4071	48.6077	26.2064	0.53914	-0.891267	0.25766	1		1802	C22orf15	31.6727	35.6616	27.6838	0.776292	-0.365329	0.891556	1
1803	C22orf23	294.083	275.624	312.541	1.13394	0.181343	0.430592	1		1803	C22orf23	359.788	315.53	404.046	1.28053	0.356741	0.530673	1
1804	C22orf25	345.553	341.927	349.179	1.02121	0.0302774	0.991021	1		1804	C22orf25	337.879	330.152	345.606	1.04681	0.0659983	0.984754	1
1805	C22orf26	33.984	31.7666	36.2014	1.13961	0.188538	0.745921	1		1805	C22orf26	30.3754	25.4127	35.338	1.39056	0.475671	0.85378	1
1806	C22orf28	2155.72	1768.07	2543.38	1.43851	0.524572	0.111462	1		1806	C22orf28	2291.53	1817.25	2765.82	1.52198	0.605952	0.287942	1
1807	C22orf29	596.46	594.022	598.898	1.00821	0.0117941	0.855192	1		1807	C22orf29	652.576	682.555	622.596	0.912154	-0.13265	1	1
1808	C22orf32	507.512	527.299	487.725	0.924949	-0.112555	0.522385	1		1808	C22orf32	616.691	633.224	600.158	0.947781	-0.077374	0.884833	1
1809	C22orf34	3.78011	2.55192	5.0083	1.96256	0.97274	0.618873	1		1809	C22orf34	21.253	6.24452	36.2614	5.80692	2.53777	0.522916	1
1810	C22orf39	247.473	255.504	239.441	0.937134	-0.0936726	0.628392	1		1810	C22orf39	261.132	266.229	256.035	0.961712	-0.0563234	0.922765	1
1811	C22orf40	85.9926	96.5259	75.4594	0.781753	-0.355215	0.348849	1		1811	C22orf40	85.0653	83.4787	86.6519	1.03801	0.0538234	0.978738	1
1812	C22orf45	42.1934	12.0476	72.3391	6.00442	2.58602	0.55704	1		1812	C22orf45	20.3499	15.2985	25.4012	1.66037	0.731503	0.891213	1
1813	C22orf46	295.873	261.274	330.473	1.26485	0.338967	0.595326	1		1813	C22orf46	276.622	261.812	291.432	1.11313	0.154626	0.865097	1
1814	C2CD2	901.073	851.559	950.588	1.11629	0.158713	0.535212	1		1814	C2CD2	889.067	996.889	781.245	0.783683	-0.351658	0.468481	1
1815	C2CD2L	340.876	234.624	447.129	1.90573	0.930342	0.00821949	0.447948		1815	C2CD2L	481.365	422.713	540.018	1.27751	0.353331	0.624316	1
1816	C2CD3	252.201	289.445	214.957	0.742652	-0.429241	0.322349	1		1816	C2CD3	262.218	308.659	215.776	0.699077	-0.516477	0.516925	1
1817	C2CD4A	54.7607	42.1164	67.405	1.60045	0.678473	0.260779	1		1817	C2CD4A	68.3327	37.504	99.1613	2.64402	1.40273	0.400149	1
1818	C2CD4B	18.4874	14.4639	22.5109	1.55635	0.638166	0.822967	1		1818	C2CD4B	30.6227	19.0517	42.1937	2.21469	1.1471	0.698148	1
1819	C2CD4C	15.0185	15.6632	14.3738	0.917681	-0.123935	0.833534	1		1819	C2CD4C	21.4686	23.8977	19.0396	0.796712	-0.327869	0.831385	1
1820	C2CD4D	11.4793	10.6345	12.3242	1.1589	0.21275	0.773868	1		1820	C2CD4D	24.8416	22.8126	26.8707	1.17789	0.236204	1	1
1821	C2orf15	23.3308	27.1078	19.5538	0.721334	-0.47126	0.700629	1		1821	C2orf15	37.0205	42.8941	31.1469	0.726136	-0.461689	0.844816	1
1822	C2orf16	34.4636	30.1218	38.8054	1.28828	0.365447	0.611761	1		1822	C2orf16	34.8187	34.1926	35.4449	1.03663	0.0518961	0.9776	1
1823	C2orf18	1611.02	1491.21	1730.84	1.1607	0.21499	0.407956	1		1823	C2orf18	2396.82	2721.33	2072.31	0.761507	-0.393072	0.494389	1
1824	C2orf27A	26.9417	31.6683	22.215	0.701491	-0.511504	0.488636	1		1824	C2orf27A	17.4897	20.4118	14.5677	0.713692	-0.486626	0.853278	1
1825	C2orf28	1456.43	1725.01	1187.86	0.688611	-0.538239	0.0866364	1		1825	C2orf28	1392.27	1475.81	1308.73	0.886792	-0.173333	0.748616	1
1826	C2orf29	1727.87	1688.48	1767.26	1.04666	0.0657911	0.812375	1		1826	C2orf29	1808.89	1617.4	2000.39	1.2368	0.306608	0.49534	1
1827	C2orf40	3.73075	2.14374	5.31777	2.48061	1.31069	0.481408	1		1827	C2orf40	15.3982	2.90123	27.8952	9.61495	3.26528	0.469909	1
1828	C2orf42	191.748	177.298	206.199	1.163	0.217856	0.736202	1		1828	C2orf42	190.844	183.745	197.942	1.07727	0.107378	0.921454	1
1829	C2orf43	225.377	215.58	235.173	1.09089	0.125502	0.804528	1		1829	C2orf43	340.002	353.522	326.483	0.923513	-0.114795	0.921801	1
1830	C2orf44	200.847	210.965	190.729	0.904077	-0.145482	0.695832	1		1830	C2orf44	212.442	208.939	215.945	1.03353	0.0475788	1	1
1831	C2orf47	356.345	363.651	349.039	0.959818	-0.0591672	0.867655	1		1831	C2orf47	336.938	317.03	356.846	1.12559	0.170684	0.776078	1
1832	C2orf49	200.974	196.265	205.684	1.04799	0.0676226	0.930332	1		1832	C2orf49	193.077	181.015	205.139	1.13327	0.180497	0.86028	1
1833	C2orf54	5416.59	4428.27	6404.9	1.44637	0.532433	0.349619	1		1833	C2orf54	5701.81	5333.67	6069.95	1.13804	0.186555	0.648274	1
1834	C2orf55	314.22	339.422	289.019	0.851502	-0.231918	0.536926	1		1834	C2orf55	494.344	557.158	431.529	0.774518	-0.368629	0.725937	1
1835	C2orf56	203.301	218.034	188.567	0.864854	-0.209472	0.609395	1		1835	C2orf56	196.68	207.675	185.685	0.894111	-0.161474	0.835216	1
1836	C2orf62	8.45535	1.40969	15.501	10.996	3.45891	0.545586	1		1836	C2orf62	7.62197	5.76376	9.48018	1.64479	0.717906	0.992888	1
1837	C2orf63	50.6581	51.5755	49.7407	0.964426	-0.0522569	0.748645	1		1837	C2orf63	56.9204	60.63	53.2108	0.877632	-0.188312	0.868183	1
1838	C2orf65	16.4796	17.7664	15.1929	0.855146	-0.225758	0.652544	1		1838	C2orf65	21.0899	37.3239	4.8558	0.130099	-2.94232	0.357542	1
1839	C2orf66	11.3251	8.22258	14.4277	1.75464	0.811175	0.403837	1		1839	C2orf66	8.25895	4.75002	11.7679	2.47744	1.30885	0.832091	1
1840	C2orf68	473.222	503.74	442.705	0.878836	-0.186335	0.496311	1		1840	C2orf68	550.826	656.131	445.52	0.67901	-0.558494	0.387268	1
1841	C2orf69	399.882	395.386	404.378	1.02274	0.0324428	0.883538	1		1841	C2orf69	345.196	352.853	337.539	0.9566	-0.0640127	0.968298	1
1842	C2orf70	1.47028	1.26186	1.67869	1.33033	0.411785	0.899329	1		1842	C2orf70	10.8424	16.2198	5.46503	0.336935	-1.56946	0.7444	1
1843	C2orf71	22.8361	13.5418	32.1303	2.37267	1.24651	0.472684	1		1843	C2orf71	15.9417	14.761	17.1223	1.15997	0.214082	0.926642	1
1844	C2orf72	12.8288	14.4513	11.2062	0.775444	-0.366905	0.927593	1		1844	C2orf72	25.5729	49.1436	2.00217	0.0407412	-4.61737	0.132729	1
1845	C2orf74	127.088	107.142	147.034	1.37232	0.456622	0.69702	1		1845	C2orf74	116.262	93.3851	139.14	1.48996	0.575271	0.631866	1
1846	C2orf76	115.065	129.484	100.646	0.777288	-0.363478	0.35905	1		1846	C2orf76	124.447	128.424	120.47	0.938063	-0.092244	0.898883	1
1847	C2orf81	46.5213	40.9399	52.1027	1.27266	0.347851	0.704521	1		1847	C2orf81	47.1603	42.3734	51.9473	1.22594	0.293891	0.944929	1
1848	C2orf82	6.71464	5.96961	7.45966	1.24961	0.321474	0.740074	1		1848	C2orf82	9.74067	11.4557	8.02568	0.700586	-0.513367	0.879535	1
1849	C2orf88	29.7313	26.0646	33.398	1.28136	0.357673	0.792335	1		1849	C2orf88	32.3585	37.7122	27.0047	0.716072	-0.481823	0.803145	1
1850	C2orf89	10.8333	8.76101	12.9057	1.47308	0.558835	0.896743	1		1850	C2orf89	12.6144	2.1857	23.0431	10.5427	3.39817	0.528741	1
1851	C3	1325.75	1093.38	1558.12	1.42505	0.511017	0.533641	1		1851	C3	2907.42	3420.7	2394.14	0.699898	-0.514784	0.666533	1
1852	C3AR1	224.225	95.3724	353.077	3.70208	1.88834	0.56338	1		1852	C3AR1	317.696	455.201	180.191	0.39585	-1.33697	0.500105	1
1853	C3orf14	118.184	121.326	115.042	0.948207	-0.0767264	0.943158	1		1853	C3orf14	225.494	238.717	212.271	0.889215	-0.169396	0.887144	1
1854	C3orf15	3.54816	3.37382	3.7225	1.10335	0.141889	0.961013	1		1854	C3orf15	8.06054	12.0614	4.05963	0.336579	-1.57098	0.765508	1
1855	C3orf17	735.4	829.05	641.751	0.774079	-0.369447	0.37554	1		1855	C3orf17	698.316	709.45	687.181	0.96861	-0.0460121	0.913094	1
1856	C3orf18	34.1583	30.4018	37.9147	1.24712	0.318599	0.947786	1		1856	C3orf18	62.1863	78.6119	45.7606	0.582108	-0.78064	0.548631	1
1857	C3orf19	291.817	292.351	291.283	0.996346	-0.00528083	0.922582	1		1857	C3orf19	386.273	375.843	396.703	1.0555	0.0779304	0.932956	1
1858	C3orf23	476.212	382.237	570.186	1.49171	0.576962	0.106531	1		1858	C3orf23	664.812	608.167	721.456	1.18628	0.246442	0.683421	1
1859	C3orf24	20.6448	19.6155	21.6741	1.10495	0.143978	0.783452	1		1859	C3orf24	16.9223	19.368	14.4765	0.747441	-0.419969	0.900714	1
1860	C3orf26	513.631	652.266	374.996	0.574913	-0.798584	0.115996	1		1860	C3orf26	311.068	302.043	320.094	1.05976	0.0837423	0.931397	1
1861	C3orf32	4.1376	1.90844	6.36676	3.3361	1.73816	0.492582	1		1861	C3orf32	10.1097	5.36459	14.8549	2.76906	1.4694	0.884511	1
1862	C3orf33	57.8226	62.7717	52.8736	0.842316	-0.247566	0.868074	1		1862	C3orf33	50.9156	48.5592	53.2721	1.09705	0.133635	1	1
1863	C3orf36	5.9447	4.10934	7.78006	1.89326	0.920876	0.547471	1		1863	C3orf36	8.80708	5.91968	11.6945	1.97553	0.982236	0.912538	1
1864	C3orf37	1225.87	1360.9	1090.84	0.801555	-0.319127	0.428292	1		1864	C3orf37	983.744	957.416	1010.07	1.055	0.0772399	0.87108	1
1865	C3orf38	477.907	398.503	557.31	1.39851	0.483891	0.150841	1		1865	C3orf38	597.219	498.098	696.341	1.398	0.483365	0.435855	1
1866	C3orf39	160.192	139.652	180.733	1.29417	0.372025	0.316954	1		1866	C3orf39	264.046	281.589	246.503	0.875399	-0.191987	0.749284	1
1867	C3orf45	189.352	184.939	193.764	1.04772	0.0672507	0.855953	1		1867	C3orf45	206.642	180.712	232.571	1.28697	0.363982	0.70589	1
1868	C3orf52	160.609	150.146	171.072	1.13937	0.188242	0.390027	1		1868	C3orf52	134.825	121.201	148.448	1.22481	0.292553	0.76678	1
1869	C3orf55	9.16881	8.45323	9.88438	1.1693	0.225649	0.928564	1		1869	C3orf55	6.8737	4.07418	9.67323	2.37428	1.24749	0.897772	1
1870	C3orf58	1000.51	1288.71	712.309	0.55273	-0.855354	0.123255	1		1870	C3orf58	629.569	721.41	537.728	0.745385	-0.423942	0.542489	1
1871	C3orf62	123.083	101.378	144.789	1.42821	0.514206	0.234599	1		1871	C3orf62	156.026	143.411	168.64	1.17593	0.233796	0.868268	1
1872	C3orf64	403.189	374.678	431.7	1.15219	0.204377	0.660068	1		1872	C3orf64	571.281	488.097	654.465	1.34085	0.423148	0.484872	1
1873	C3orf67	351.484	300.848	402.12	1.33662	0.41859	0.219387	1		1873	C3orf67	375.095	339.262	410.927	1.21124	0.276483	0.578881	1
1874	C3orf70	29.0558	25.8803	32.2313	1.2454	0.316609	0.679524	1		1874	C3orf70	55.3695	38.4778	72.2612	1.87799	0.909193	0.781491	1
1875	C3orf71	44.0058	39.4276	48.584	1.23223	0.301275	0.674555	1		1875	C3orf71	62.5489	68.7818	56.3161	0.818765	-0.288479	0.815514	1
1876	C3orf72	12.4787	12.3045	12.653	1.02832	0.0402913	0.752983	1		1876	C3orf72	8.31815	8.20416	8.43214	1.02779	0.0395424	0.944946	1
1877	C3orf74	12.5756	6.34906	18.8022	2.96141	1.56628	0.115065	1		1877	C3orf74	12.7173	4.74749	20.687	4.35747	2.12349	0.639369	1
1878	C3orf75	302.033	265.416	338.65	1.27592	0.351539	0.416462	1		1878	C3orf75	380.634	337.12	424.147	1.25815	0.331305	0.68311	1
1879	C3orf78	88.4263	75.6492	101.203	1.3378	0.419862	0.471972	1		1879	C3orf78	75.3102	74.2535	76.3669	1.02846	0.0404868	0.960221	1
1880	C3orf80	69.7991	75.1366	64.4617	0.857927	-0.221074	0.574818	1		1880	C3orf80	84.7839	99.6476	69.9202	0.701674	-0.511126	0.726665	1
1881	C4BPA	5.63708	1.53825	9.7359	6.3292	2.66202	0.103253	1		1881	C4BPA	1.18675	0.111536	2.26196	20.2801	4.34199	0.954622	1
1882	C4orf19	61.5035	52.2091	70.7979	1.35604	0.439405	0.261579	1		1882	C4orf19	232.223	244.68	219.766	0.898178	-0.154927	0.790954	1
1883	C4orf21	90.7321	107.556	73.9082	0.68716	-0.541282	0.329174	1		1883	C4orf21	87.2716	107.098	67.4455	0.629756	-0.667134	0.65702	1
1884	C4orf26	7.19521	4.33527	10.0552	2.31938	1.21374	0.334583	1		1884	C4orf26	4.20777	4.84393	3.5716	0.737336	-0.439605	0.944084	1
1885	C4orf27	291.95	339.446	244.454	0.720156	-0.473619	0.109486	1		1885	C4orf27	326.958	327.418	326.497	0.997186	-0.00406571	0.967526	1
1886	C4orf29	77.554	78.4404	76.6675	0.977398	-0.0329816	0.862151	1		1886	C4orf29	107.578	127.062	88.0942	0.693314	-0.528418	0.673601	1
1887	C4orf3	6111.42	5414.02	6808.82	1.25763	0.330705	0.456532	1		1887	C4orf3	6844.71	6248.04	7441.38	1.19099	0.252166	0.609693	1
1888	C4orf32	296.422	273.457	319.388	1.16796	0.223996	0.518144	1		1888	C4orf32	344.437	258.719	430.155	1.66264	0.733472	0.316697	1
1889	C4orf33	301.473	301.337	301.609	1.0009	0.00130284	0.708807	1		1889	C4orf33	267.767	266.8	268.734	1.00725	0.0104221	0.871711	1
1890	C4orf34	603.585	581.831	625.338	1.07478	0.104036	0.835855	1		1890	C4orf34	1029.41	1060.07	998.764	0.942171	-0.0859388	0.863286	1
1891	C4orf36	36.0861	36.3422	35.8301	0.985909	-0.0204734	0.951693	1		1891	C4orf36	38.3433	35.5268	41.1597	1.15855	0.212325	0.937089	1
1892	C4orf38	8.68378	11.0153	6.3523	0.576682	-0.794153	0.58422	1		1892	C4orf38	7.46371	7.66237	7.26505	0.948146	-0.076819	0.99616	1
1893	C4orf42	180.372	198.16	162.584	0.820468	-0.285481	0.389966	1		1893	C4orf42	239.994	265.315	214.673	0.809123	-0.305568	0.708822	1
1894	C4orf43	305.667	344.256	267.077	0.77581	-0.366225	0.290155	1		1894	C4orf43	322.295	326.785	317.805	0.972522	-0.0401973	1	1
1895	C4orf46	138.848	163.399	114.297	0.699497	-0.51561	0.316679	1		1895	C4orf46	155.093	168.17	142.016	0.844484	-0.243859	0.834734	1
1896	C4orf47	5.76016	5.41679	6.10352	1.12678	0.172202	0.921232	1		1896	C4orf47	4.96416	3.22117	6.70715	2.08221	1.05811	0.937564	1
1897	C4orf48	40.1176	37.1055	43.1297	1.16235	0.217049	0.609353	1		1897	C4orf48	57.7676	34.6766	80.8587	2.3318	1.22144	0.592403	1
1898	C4orf52	218.924	226.291	211.557	0.934888	-0.0971339	0.423501	1		1898	C4orf52	323.269	274.731	371.807	1.35335	0.436538	0.58653	1
1899	C4orf6	6.58211	5.16545	7.99876	1.54851	0.63088	0.598236	1		1899	C4orf6	8.59611	12.1116	5.08058	0.419479	-1.25333	0.828383	1
1900	C5	71.0297	78.1459	63.9136	0.817876	-0.290047	0.569935	1		1900	C5	59.0693	77.6282	40.5104	0.521852	-0.938287	0.559631	1
1901	C5AR1	310.485	75.7124	545.259	7.20171	2.84834	0.334053	1		1901	C5AR1	258.746	360.904	156.588	0.433877	-1.20464	0.525051	1
1902	C5orf15	1120.31	1163.71	1076.9	0.925401	-0.111849	0.702191	1		1902	C5orf15	1029.91	895.087	1164.73	1.30125	0.3799	0.4655	1
1903	C5orf20	23.9318	11.1132	36.7504	3.3069	1.72548	0.550786	1		1903	C5orf20	42.4239	17.7485	67.0993	3.78057	1.9186	0.467392	1
1904	C5orf22	525.879	532.755	519.004	0.97419	-0.0377254	0.997213	1		1904	C5orf22	611.427	587.487	635.368	1.0815	0.113036	0.831621	1
1905	C5orf24	883.591	899.873	867.308	0.963811	-0.053178	0.942823	1		1905	C5orf24	1073.83	1090.02	1057.63	0.970281	-0.0435252	1	1
1906	C5orf25	104.539	105.253	103.825	0.986432	-0.0197089	1	1		1906	C5orf25	79.48	69.0991	89.861	1.30047	0.379028	0.729056	1
1907	C5orf28	219.662	250.555	188.768	0.7534	-0.408512	0.421787	1		1907	C5orf28	203.097	191.351	214.842	1.12276	0.167055	0.843866	1
1908	C5orf30	149.533	168.099	130.966	0.779101	-0.360117	0.586666	1		1908	C5orf30	163.561	185.93	141.192	0.759385	-0.397097	0.715611	1
1909	C5orf34	40.9687	46.3812	35.5563	0.766609	-0.383437	0.761506	1		1909	C5orf34	37.7223	33.4537	41.9909	1.25519	0.327911	0.879646	1
1910	C5orf38	54.2648	74.5011	34.0286	0.456753	-1.13052	0.121765	1		1910	C5orf38	29.7985	38.8449	20.7522	0.534232	-0.904461	0.709096	1
1911	C5orf39	29.0636	31.6681	26.4592	0.835515	-0.259263	0.398402	1		1911	C5orf39	47.867	29.8598	65.8741	2.20611	1.14151	0.652194	1
1912	C5orf4	65.8551	52.3748	79.3354	1.51476	0.599092	0.438566	1		1912	C5orf4	247.537	325.96	169.114	0.518817	-0.946703	0.44771	1
1913	C5orf41	253.265	241.251	265.278	1.09959	0.13697	0.722328	1		1913	C5orf41	372.362	328.307	416.418	1.26838	0.342986	0.823336	1
1914	C5orf42	259.14	258.062	260.218	1.00836	0.0120085	0.898485	1		1914	C5orf42	276.646	334.7	218.593	0.653103	-0.614619	0.452236	1
1915	C5orf43	1465.72	1424.64	1506.8	1.05767	0.0808879	0.811336	1		1915	C5orf43	1477.36	1379.15	1575.57	1.14242	0.192098	0.610694	1
1916	C5orf44	414.95	387.683	442.216	1.14066	0.189872	0.560024	1		1916	C5orf44	455.102	447.019	463.186	1.03617	0.0512541	0.871088	1
1917	C5orf45	412.854	363.752	461.956	1.26997	0.344799	0.243187	1		1917	C5orf45	363.979	291.841	436.116	1.49436	0.579532	0.537689	1
1918	C5orf46	5.68727	1.87059	9.50394	5.0807	2.34503	0.20157	1		1918	C5orf46	2.51243	1.0857	3.93915	3.62821	1.85926	0.953716	1
1919	C5orf51	789.369	823.652	755.087	0.916755	-0.125393	0.771788	1		1919	C5orf51	804.981	845.369	764.594	0.904451	-0.144886	0.878603	1
1920	C5orf54	67.348	78.8617	55.8344	0.708004	-0.49817	0.481225	1		1920	C5orf54	73.9662	76.609	71.3233	0.931004	-0.103141	0.946276	1
1921	C5orf55	43.2428	45.389	41.0966	0.905432	-0.143321	0.829825	1		1921	C5orf55	37.9764	40.7046	35.2482	0.865953	-0.20764	0.90916	1
1922	C5orf56	36.0181	36.8892	35.147	0.952771	-0.0697981	0.766361	1		1922	C5orf56	59.5075	34.0172	84.9978	2.49867	1.32116	0.508915	1
1923	C5orf62	540.606	362.035	719.176	1.98648	0.990214	0.0685891	1		1923	C5orf62	503.907	460.883	546.931	1.1867	0.246959	0.754108	1
1924	C5orf63	49.9551	51.0797	48.8304	0.955964	-0.0649722	0.913807	1		1924	C5orf63	51.8922	50.9082	52.8762	1.03866	0.0547213	0.968227	1
1925	C5orf65	59.8617	64.8345	54.8888	0.846598	-0.24025	0.766211	1		1925	C5orf65	46.463	45.2493	47.6768	1.05365	0.0753917	0.968283	1
1926	C6orf1	335.229	339.948	330.511	0.972241	-0.0406145	0.740356	1		1926	C6orf1	324.731	303.363	346.098	1.14087	0.190133	0.830429	1
1927	C6orf10	6.39927	4.54185	8.25669	1.81791	0.862282	0.744001	1		1927	C6orf10	6.2136	6.52188	5.90533	0.905464	-0.143271	0.970226	1
1928	C6orf106	3719.51	3644.26	3794.76	1.0413	0.0583794	0.858705	1		1928	C6orf106	3673.95	3653.24	3694.66	1.01134	0.0162638	1	1
1929	C6orf108	445.294	518.99	371.597	0.716001	-0.481967	0.146447	1		1929	C6orf108	377.855	406.478	349.232	0.859165	-0.218992	0.781364	1
1930	C6orf115	853.409	859.666	847.152	0.985443	-0.021156	0.774964	1		1930	C6orf115	808.128	679.307	936.95	1.37927	0.463907	0.433503	1
1931	C6orf120	925.153	904.08	946.226	1.04662	0.0657344	0.901687	1		1931	C6orf120	890.664	877.005	904.323	1.03115	0.0442524	0.889624	1
1932	C6orf130	363.764	399.747	327.781	0.819971	-0.286355	0.35777	1		1932	C6orf130	449.568	465.598	433.539	0.931144	-0.102924	0.928052	1
1933	C6orf132	4183.91	3542.64	4825.18	1.36203	0.44576	0.200926	1		1933	C6orf132	4494.63	4279.09	4710.17	1.10074	0.138476	0.760077	1
1934	C6orf136	250.024	273.388	226.659	0.829074	-0.270428	0.514389	1		1934	C6orf136	266.922	281.286	252.558	0.897868	-0.155425	0.859481	1
1935	C6orf141	88.4752	85.2098	91.7405	1.07664	0.10654	0.722483	1		1935	C6orf141	61.3582	57.3434	65.373	1.14003	0.189066	0.944124	1
1936	C6orf15	216.812	15.3855	418.239	27.1839	4.76468	0.15054	1		1936	C6orf15	11.8149	0.86949	22.7602	26.1766	4.7102	0.405378	1
1937	C6orf162	83.4991	100.26	66.7379	0.665647	-0.587171	0.181552	1		1937	C6orf162	85.5458	80.7386	90.3529	1.11908	0.162312	0.901193	1
1938	C6orf165	4.2919	3.09529	5.48851	1.77318	0.826341	0.701441	1		1938	C6orf165	2.80532	1.41879	4.19184	2.95452	1.56292	0.949506	1
1939	C6orf170	82.8711	88.3619	77.3804	0.875721	-0.191457	0.589849	1		1939	C6orf170	93.7586	110.801	76.7165	0.692383	-0.530358	0.691827	1
1940	C6orf174	4.27906	2.95777	5.60035	1.89343	0.921005	0.772885	1		1940	C6orf174	37.9559	65.7422	10.1697	0.15469	-2.69255	0.358246	1
1941	C6orf192	416.313	419.351	413.275	0.98551	-0.021057	0.940483	1		1941	C6orf192	570.94	656.651	485.229	0.738945	-0.436462	0.598535	1
1942	C6orf201	43.7216	45.6222	41.821	0.91668	-0.125509	0.780607	1		1942	C6orf201	45.0713	57.0166	33.126	0.58099	-0.783415	0.74387	1
1943	C6orf203	217.441	236.902	197.98	0.835705	-0.258934	0.567859	1		1943	C6orf203	219.373	240.734	198.011	0.822531	-0.281858	0.811372	1
1944	C6orf211	566.579	550.53	582.628	1.0583	0.0817532	0.956727	1		1944	C6orf211	588.933	527.235	650.632	1.23405	0.303396	0.571984	1
1945	C6orf223	57.9791	16.2453	99.713	6.13796	2.61776	0.759391	1		1945	C6orf223	23.3061	32.8702	13.7421	0.418071	-1.25818	0.661348	1
1946	C6orf225	38.1613	34.3829	41.9396	1.21978	0.286625	1	1		1946	C6orf225	57.2119	70.4508	43.973	0.624166	-0.679999	0.597002	1
1947	C6orf226	58.9596	63.4215	54.4976	0.859291	-0.21878	0.675988	1		1947	C6orf226	69.5774	65.2921	73.8627	1.13127	0.177937	0.976986	1
1948	C6orf228	382.147	358.841	405.453	1.1299	0.17619	0.487683	1		1948	C6orf228	396.226	380.845	411.607	1.08078	0.112066	0.934149	1
1949	C6orf25	16.1616	14.3279	17.9953	1.25596	0.328795	0.747566	1		1949	C6orf25	20.5144	21.7491	19.2798	0.886465	-0.173864	0.921406	1
1950	C6orf47	839.486	829.585	849.386	1.02387	0.0340308	0.840405	1		1950	C6orf47	891.033	890.777	891.29	1.00058	0.00083019	0.922981	1
1951	C6orf48	876.851	940.057	813.646	0.865528	-0.208347	0.456129	1		1951	C6orf48	1067.06	1009.01	1125.1	1.11505	0.157111	0.845049	1
1952	C6orf52	13.3271	11.0357	15.6185	1.41526	0.501068	0.748067	1		1952	C6orf52	12.0248	13.3614	10.6883	0.799937	-0.322042	0.926918	1
1953	C6orf57	76.5743	79.2482	73.9003	0.932517	-0.100798	0.782601	1		1953	C6orf57	92.4468	82.7186	102.175	1.23521	0.304757	0.804333	1
1954	C6orf58	0.551916	0.660394	0.443439	0.671477	-0.574591	1	1		1954	C6orf58	0.305198	0.329698	0.280697	0.851377	-0.232131	0.962936	1
1955	C6orf62	3614.17	3422.74	3805.59	1.11185	0.152968	0.77488	1		1955	C6orf62	4110.68	3806.34	4415.03	1.15992	0.21402	0.636488	1
1956	C6orf70	247.123	258.887	235.36	0.909123	-0.137453	0.68326	1		1956	C6orf70	298.191	290.765	305.617	1.05108	0.0718695	0.972892	1
1957	C6orf72	654.887	621.967	687.807	1.10586	0.145165	0.613635	1		1957	C6orf72	636.691	614.639	658.742	1.07176	0.0999754	0.849654	1
1958	C6orf89	1895.09	1918.86	1871.32	0.975226	-0.036192	0.96068	1		1958	C6orf89	2170.05	2186.59	2153.51	0.984873	-0.021991	0.980787	1
1959	C6orf97	10.625	5.99956	15.2504	2.54192	1.34592	0.875522	1		1959	C6orf97	7.75754	7.31839	8.19669	1.12001	0.163515	0.960064	1
1960	C7	8.26941	7.37187	9.16695	1.2435	0.314411	0.826143	1		1960	C7	38.2529	59.7392	16.7666	0.280663	-1.83309	0.378626	1
1961	C7orf10	207.349	174.237	240.461	1.38009	0.464758	0.623429	1		1961	C7orf10	106.123	32.9401	179.305	5.44338	2.4445	0.0572927	1
1962	C7orf11	559.952	607.477	512.427	0.843533	-0.245484	0.541704	1		1962	C7orf11	441.653	413.234	470.072	1.13754	0.185923	0.78916	1
1963	C7orf13	92.3247	82.4009	102.248	1.24087	0.311347	0.506187	1		1963	C7orf13	61.1125	63.7387	58.4862	0.917594	-0.124073	0.912427	1
1964	C7orf23	230.982	251.924	210.039	0.83374	-0.262331	0.472371	1		1964	C7orf23	245.349	209	281.698	1.34784	0.430646	0.694398	1
1965	C7orf25	291.073	276.969	305.177	1.10185	0.139923	0.727481	1		1965	C7orf25	279.26	233.392	325.128	1.39305	0.47825	0.586289	1
1966	C7orf26	370.331	397.407	343.255	0.863736	-0.211338	0.592285	1		1966	C7orf26	445.763	458.662	432.864	0.943755	-0.0835157	0.840556	1
1967	C7orf29	122.697	105.719	139.675	1.3212	0.401845	0.359332	1		1967	C7orf29	99.5839	89.404	109.764	1.22773	0.295991	0.854777	1
1968	C7orf31	67.0457	70.9313	63.1601	0.890439	-0.167411	0.469578	1		1968	C7orf31	63.8678	66.195	61.5405	0.929684	-0.105187	1	1
1969	C7orf41	375.153	367.167	383.139	1.0435	0.0614334	0.988844	1		1969	C7orf41	641.683	779.929	503.437	0.645491	-0.631531	0.250887	1
1970	C7orf42	2155.8	2222.3	2089.31	0.940159	-0.0890229	0.872046	1		1970	C7orf42	2188.49	2042.58	2334.4	1.14287	0.192656	0.758638	1
1971	C7orf43	434.798	388.754	480.843	1.23688	0.306708	0.326999	1		1971	C7orf43	457.719	422.338	493.099	1.16755	0.223479	0.797744	1
1972	C7orf44	353.184	400.17	306.198	0.765171	-0.386146	0.287922	1		1972	C7orf44	469.75	486.142	453.357	0.93256	-0.100732	0.877237	1
1973	C7orf46	53.5778	55.357	51.7986	0.935719	-0.0958523	0.948065	1		1973	C7orf46	97.1442	114.911	79.3777	0.690777	-0.533709	0.672953	1
1974	C7orf49	680.529	699.325	661.732	0.946245	-0.0797141	0.761594	1		1974	C7orf49	601.685	573.52	629.851	1.09822	0.135167	0.857853	1
1975	C7orf50	769.29	813.955	724.625	0.890252	-0.167715	0.484914	1		1975	C7orf50	731.547	708.885	754.208	1.06394	0.0894106	0.951325	1
1976	C7orf53	16.3826	12.2071	20.5581	1.68411	0.751986	0.487307	1		1976	C7orf53	11.5802	9.54057	13.6198	1.42757	0.513559	0.975369	1
1977	C7orf55	7.10757	8.88691	5.32823	0.599559	-0.738026	0.700389	1		1977	C7orf55	7.78588	9.78592	5.78583	0.59124	-0.758183	0.885029	1
1978	C7orf57	27.216	19.1928	35.2392	1.83607	0.876618	0.22409	1		1978	C7orf57	20.4442	15.4103	25.478	1.65331	0.725355	0.793566	1
1979	C7orf58	32.2229	26.3584	38.0874	1.44498	0.53105	0.605144	1		1979	C7orf58	65.2426	51.5157	78.9695	1.53292	0.616282	0.928105	1
1980	C7orf59	907.566	967.657	847.474	0.8758	-0.191327	0.318137	1		1980	C7orf59	711.885	638.388	785.383	1.23026	0.298963	0.739271	1
1981	C7orf60	466.673	458.544	474.802	1.03545	0.0502645	0.930945	1		1981	C7orf60	399.026	360.15	437.902	1.21589	0.282011	0.678856	1
1982	C7orf61	8.16233	6.61946	9.70521	1.46616	0.552045	0.697556	1		1982	C7orf61	9.20908	13.0679	5.35023	0.409417	-1.28836	0.791831	1
1983	C7orf63	41.0895	37.2797	44.8993	1.20439	0.268301	0.847783	1		1983	C7orf63	57.4016	37.6472	77.156	2.04945	1.03524	0.626013	1
1984	C7orf70	657.4	656.804	657.997	1.00182	0.0026174	0.896865	1		1984	C7orf70	576.914	533.795	620.033	1.16156	0.21606	0.7783	1
1985	C7orf73	1846.57	1813.53	1879.61	1.03644	0.0516392	0.983137	1		1985	C7orf73	1868.91	1795.92	1941.91	1.08129	0.112752	0.662555	1
1986	C8G	9.71958	10.143	9.29612	0.916503	-0.125788	0.931246	1		1986	C8G	9.02823	7.51568	10.5408	1.40251	0.488007	0.914587	1
1987	C8orf31	2.58252	1.84486	3.32017	1.79969	0.84775	0.765364	1		1987	C8orf31	7.76544	6.64871	8.88217	1.33592	0.417838	0.996922	1
1988	C8orf33	839.018	916.198	761.838	0.831522	-0.266174	0.542291	1		1988	C8orf33	936.047	992.53	879.564	0.886184	-0.174323	0.721519	1
1989	C8orf34	4.19024	4.05868	4.32179	1.06483	0.0906181	0.822906	1		1989	C8orf34	8.69348	3.58415	13.8028	3.85106	1.94526	0.801649	1
1990	C8orf37	38.5746	47.8364	29.3129	0.612773	-0.706574	0.357214	1		1990	C8orf37	43.0958	57.2933	28.8982	0.50439	-0.987387	0.628751	1
1991	C8orf38	207.253	209.655	204.852	0.977091	-0.0334359	0.837622	1		1991	C8orf38	183.035	177.077	188.993	1.06729	0.0939576	0.946162	1
1992	C8orf39	9.12717	8.99817	9.25616	1.02867	0.0407828	1	1		1992	C8orf39	8.36532	11.2197	5.51097	0.491188	-1.02565	0.836385	1
1993	C8orf4	214.694	250.971	178.417	0.710906	-0.492269	0.544291	1		1993	C8orf4	442.899	338.52	547.279	1.61668	0.693037	0.645119	1
1994	C8orf40	429.802	465.961	393.642	0.844795	-0.243326	0.449408	1		1994	C8orf40	517.356	583.712	451.001	0.772642	-0.372128	0.62232	1
1995	C8orf42	173.557	137.587	209.528	1.52288	0.606804	0.184331	1		1995	C8orf42	201.548	220.087	183.009	0.831532	-0.266157	0.750609	1
1996	C8orf44	14.0699	14.2532	13.8867	0.974289	-0.037579	0.853081	1		1996	C8orf44	15.122	18.8627	11.3813	0.603374	-0.728875	0.825983	1
1997	C8orf45	140.708	163.766	117.651	0.71841	-0.47712	0.252058	1		1997	C8orf45	147.044	141.267	152.821	1.08179	0.113418	0.943673	1
[truncated: 13,755 more rows]
